# Supplementary material for: Additional mitochondrial DNA influences the interactions between the nuclear and mitochondrial genomes in a bovine embryo model of nuclear transfer
Source: Sci Rep. 2018 May 8;8:7246. doi: 10.1038/s41598-018-25516-3 (PMC5940817; doi:10.1038/s41598-018-25516-3)
Supplement: Supplementary file 2 — Supplementary File 1 [file 41598_2018_25516_MOESM2_ESM.xlsx]

## Sheet: Sheet1
Additional mitochondrial DNA influences the interactions between the nuclear and mitochondrial genomes in a bovine embryo model of nuclear transfer.
Kanokwan Srirattana1,2 and Justin C. St. John1,2*
1 Centre for Genetic Diseases, Hudson Institute of Medical Research, Clayton, VIC 3168, Australia.
2 Department of Molecular and Translational Sciences, Monash University, Clayton, VIC 3168, Australia.
*Corresponding author
E-mail: justin.stjohn@hudson.org.au
Supplementary File 1. DEGs from the comparison between miNT and SCNT blastocysts derived from depleted cells. Fold changes are relative to SCNT blastocysts derived from depleted cells.
ID	Fold change	Regulation	FDR	Entrez Gene Name	Entrez gene ID	Location	Type(s)
XIST	4.91094	Down	0.0044	X inactive specific transcript (non-protein coding)	338325	Nucleus	other
ARF4	5.17658	Down	0.0105	ADP ribosylation factor 4	518601	Cytoplasm	enzyme
BSG	5.55582	Up	0.0105	basigin (Ok blood group)	508716	Plasma Membrane	transporter
RPL17	6.50252	Down	0.0105	ribosomal protein L17	514046	Cytoplasm	other
RPL23A	20.1122	Down	0.0105	ribosomal protein L23a	507168	Cytoplasm	other
TMEM41B	7.14038	Down	0.0105	transmembrane protein 41B	616372	Other	other
CEP135	5.58284	Down	0.0108	centrosomal protein 135	509483	Cytoplasm	other
RAP1A	7.49018	Down	0.0109	RAP1A, member of RAS oncogene family	282031	Cytoplasm	enzyme
TPT1	9.27277	Down	0.0109	tumor protein, translationally-controlled 1	326599	Cytoplasm	other
USO1	4.68809	Down	0.0109	USO1 vesicle transport factor	317724	Cytoplasm	transporter
ZDHHC6	4.68809	Down	0.0109	zinc finger DHHC-type containing 6	514158	Nucleus	enzyme
CASC4	6.79277	Down	0.0111	cancer susceptibility candidate 4	540780	Cytoplasm	other
FKBP9	5.84823	Down	0.0111	FK506 binding protein 9	534182	Cytoplasm	enzyme
PGM2	4.25158	Down	0.0118	phosphoglucomutase 2	506980	Cytoplasm	enzyme
LARP4	3.87447	Down	0.0148	La ribonucleoprotein domain family member 4	539286	Other	other
SDCBP	3.93401	Down	0.0148	syndecan binding protein	510979	Plasma Membrane	enzyme
SSB	5.16941	Down	0.0148	Sjogren syndrome antigen B	338071	Nucleus	enzyme
PAPOLA	3.31268	Down	0.0152	poly(A) polymerase alpha	338051	Nucleus	enzyme
ARHGDIA	8.67582	Up	0.0153	Rho GDP dissociation inhibitor alpha	338054	Cytoplasm	other
CKAP2L	4.65893	Down	0.0153	cytoskeleton associated protein 2 like	507498	Cytoplasm	other
MAGI3	3.52592	Down	0.0153	membrane associated guanylate kinase, WW and PDZ domain containing 3	532952	Cytoplasm	kinase
THOC7	9.8902	Down	0.0153	THO complex 7	510250	Nucleus	other
GNB4	4.299	Down	0.0156	G protein subunit beta 4	525962	Plasma Membrane	enzyme
S100A14	4.34995	Up	0.0156	S100 calcium binding protein A14	618250	Cytoplasm	other
UQCRB	4.81321	Down	0.0156	ubiquinol-cytochrome c reductase binding protein	616871	Cytoplasm	enzyme
VPS35	3.88254	Down	0.0156	VPS35 retromer complex component	521864	Cytoplasm	transporter
SBDS	3.69609	Down	0.0168	SBDS ribosome assembly guanine nucleotide exchange factor	513237	Nucleus	other
CBR4	3.94493	Down	0.0184	carbonyl reductase 4	533020	Cytoplasm	enzyme
PNRC2	4.37414	Down	0.0184	proline rich nuclear receptor coactivator 2	767836	Nucleus	other
SRSF2	3.28069	Down	0.0184	serine and arginine rich splicing factor 2	508312	Nucleus	transcription regulator
PQLC3	8.3224	Down	0.0187	PQ loop repeat containing 3	506958	Other	other
AMD1	4.79989	Down	0.0188	adenosylmethionine decarboxylase 1	280997	Cytoplasm	enzyme
CALM2	3.27842	Down	0.0188	calmodulin 1	100297344	Cytoplasm	other
CKB	5.00372	Up	0.0188	creatine kinase B	516210	Cytoplasm	kinase
RAP1GDS1	5.30738	Down	0.0188	Rap1 GTPase-GDP dissociation stimulator 1	282516	Cytoplasm	other
RRAS2	3.4011	Down	0.0188	related RAS viral (r-ras) oncogene homolog 2	519269	Plasma Membrane	enzyme
SEPT7	3.29665	Down	0.0193	NA	408000	NA	NA
ACTR2	5.75973	Down	0.0193	ARP2 actin related protein 2 homolog	538486	Plasma Membrane	other
FLNB	4.46296	Up	0.0193	filamin B	613533	Cytoplasm	other
CD2AP	3.66293	Down	0.0198	CD2 associated protein	533188	Cytoplasm	other
CLIP1	3.14269	Down	0.0198	CAP-Gly domain containing linker protein 1	534624	Cytoplasm	other
DBN1	9.84233	Up	0.0198	drebrin 1	505406	Cytoplasm	other
DNAJB4	20.9663	Down	0.0198	DnaJ heat shock protein family (Hsp40) member B4	541274	Nucleus	other
ERO1L	5.46037	Down	0.0198	endoplasmic reticulum oxidoreductase 1 alpha	NA	Cytoplasm	enzyme
FAM60A	4.93483	Down	0.0198	family with sequence similarity 60 member A	538649	Extracellular Space	other
HNRNPUL2	3.28752	Up	0.0198	heterogeneous nuclear ribonucleoprotein U like 2	616476	Nucleus	other
NCOA1	3.18215	Down	0.0198	nuclear receptor coactivator 1	525346	Nucleus	transcription regulator
PDP1	4.9864	Down	0.0198	pyruvate dehyrogenase phosphatase catalytic subunit 1	280891	Cytoplasm	phosphatase
ROCK2	4.25158	Down	0.0198	Rho associated coiled-coil containing protein kinase 2	282041	Cytoplasm	kinase
RPS6	3.04196	Down	0.0198	ribosomal protein S6	787914	Cytoplasm	other
STX12	4.17854	Down	0.0198	syntaxin 12	505538	Cytoplasm	other
PRRG4	8.82747	Down	0.02	proline rich and Gla domain 4	616767	Plasma Membrane	other
SRPX2	93.442	Up	0.0203	sushi repeat containing protein, X-linked 2	514742	Cytoplasm	other
DSG2	2.56685	Down	0.0207	desmoglein 2	508151	Plasma Membrane	other
LAMTOR3	4.42906	Down	0.0207	late endosomal/lysosomal adaptor, MAPK and MTOR activator 3	533155	Cytoplasm	other
LEPROT	4.1468	Down	0.0207	leptin receptor overlapping transcript	613665	Plasma Membrane	other
NPM1	5.5251	Down	0.0207	nucleophosmin	614028	Nucleus	transcription regulator
PI4K2B	8.23632	Down	0.0207	phosphatidylinositol 4-kinase type 2 beta	521790	Cytoplasm	kinase
THOC1	4.93141	Down	0.0207	THO complex 1	100138748	Nucleus	transcription regulator
JMJD1C	4.16697	Down	0.0208	jumonji domain containing 1C	781067	Nucleus	other
METAP1	4.37414	Down	0.0208	methionyl aminopeptidase 1	516540	Cytoplasm	peptidase
NUCB2	12.2355	Down	0.0208	nucleobindin 2	509003	Nucleus	other
SMYD5	72.4041	Up	0.0208	SMYD family member 5	509313	Other	other
GMFB	5.44903	Down	0.0211	glia maturation factor beta	615255	Cytoplasm	growth factor
RAN	12.1594	Down	0.0211	RAN, member RAS oncogene family	540457	Nucleus	enzyme
PDCD10	3.87985	Down	0.0212	programmed cell death 10	506411	Cytoplasm	other
PLAC8	2.96083	Down	0.0212	placenta specific 8	509228	Nucleus	other
PTGR2	5.75573	Down	0.0212	prostaglandin reductase 2	506263	Cytoplasm	enzyme
VPS26A	3.62505	Down	0.0212	VPS26, retromer complex component A	510574	Cytoplasm	transporter
IPMK	4.5284	Down	0.0214	inositol polyphosphate multikinase	615135	Nucleus	kinase
POP7	68.9749	Up	0.0217	POP7 homolog, ribonuclease P/MRP subunit	617906	Nucleus	enzyme
DYNC1H1	5.6962	Up	0.0219	dynein cytoplasmic 1 heavy chain 1	537748	Cytoplasm	peptidase
TMEM33	3.43903	Down	0.0226	transmembrane protein 33	614879	Cytoplasm	other
DDB1	4.30795	Up	0.0234	damage specific DNA binding protein 1	511951	Nucleus	other
FKBP1A	2.4657	Down	0.0234	FK506 binding protein 1A	614795	Cytoplasm	enzyme
HRSP12	9.52025	Down	0.0234	reactive intermediate imine deaminase A homolog	NA	Cytoplasm	enzyme
ITGA5	7.94474	Up	0.0234	integrin subunit alpha 5	281873	Plasma Membrane	transmembrane receptor
KRR1	4.3289	Down	0.0234	KRR1, small subunit processome component homolog	513714	Nucleus	other
PSMA3	3.00424	Down	0.0234	proteasome subunit alpha 3	505176	Cytoplasm	peptidase
PSMD12	3.18435	Down	0.0234	proteasome 26S subunit, non-ATPase 12	538204	Cytoplasm	other
PTGS2	3.90413	Down	0.0234	prostaglandin-endoperoxide synthase 2	282023	Cytoplasm	enzyme
SGOL2	4.29602	Down	0.0234	shugoshin 2	532412	Nucleus	other
TKT	7.97232	Up	0.0234	transketolase	445425	Cytoplasm	enzyme
TLE3	6.75521	Up	0.0234	transducin like enhancer of split 3	514326	Nucleus	other
ZDHHC13	5.47554	Down	0.0234	zinc finger DHHC-type containing 13	514176	Nucleus	transcription regulator
CCDC71	47.968	Up	0.0235	coiled-coil domain containing 71	508336	Nucleus	other
CSNK1G3	4.6654	Down	0.0235	casein kinase 1 gamma 3	407190	Cytoplasm	kinase
RPL7	15.6273	Down	0.0235	ribosomal protein L7	514966	Nucleus	transcription regulator
DYNLT3	6.45313	Down	0.0238	dynein light chain Tctex-type 3	613349	Cytoplasm	other
HNRNPA1	3.63259	Down	0.0238	heterogeneous nuclear ribonucleoprotein A1	505093	Nucleus	other
LIN7C	4.34393	Down	0.0238	lin-7 homolog C, crumbs cell polarity complex component	510125	Cytoplasm	other
RAB21	5.25248	Down	0.0238	RAB21, member RAS oncogene family	507488	Cytoplasm	enzyme
SEC61A2	3.41527	Down	0.0238	Sec61 translocon alpha 2 subunit	614128	Cytoplasm	transporter
SH3YL1	6.23332	Down	0.0238	SH3 and SYLF domain containing 1	534337	Plasma Membrane	other
TOB1	5.75573	Down	0.0238	transducer of ERBB2, 1	768016	Nucleus	transcription regulator
FAM96A	2.73397	Down	0.024	family with sequence similarity 96 member A	512871	Extracellular Space	other
OSTC	4.87702	Down	0.024	oligosaccharyltransferase complex non-catalytic subunit	768033	Cytoplasm	enzyme
PARP1	3.41054	Up	0.024	poly(ADP-ribose) polymerase 1	286764	Nucleus	enzyme
SPIN1	3.31498	Down	0.024	spindlin 1	541068	Nucleus	other
ZNF583	6.05447	Down	0.024	zinc finger protein 583	789836	Nucleus	other
CDC27	4.08122	Down	0.0243	cell division cycle 27	540660	Nucleus	other
FEM1A	60.1711	Up	0.0243	fem-1 homolog A	516550	Nucleus	transcription regulator
APC	2.90593	Down	0.0247	APC, WNT signaling pathway regulator	533233	Nucleus	enzyme
ATP1A1	2.71321	Up	0.0247	ATPase Na+/K+ transporting subunit alpha 1	282144	Plasma Membrane	transporter
BAZ2B	4.17275	Down	0.0247	bromodomain adjacent to zinc finger domain 2B	535498	Extracellular Space	other
BEND3	74.2851	Up	0.0247	BEN domain containing 3	525371	Nucleus	other
BNIP3	30.3369	Up	0.0247	BCL2 interacting protein 3	615342	Cytoplasm	other
BRWD1	3.35195	Down	0.0247	bromodomain and WD repeat domain containing 1	540661	Nucleus	transcription regulator
DDX56	60.2546	Up	0.0247	DEAD-box helicase 56	508728	Nucleus	enzyme
DGKZ	59.6727	Up	0.0247	diacylglycerol kinase zeta	511887	Cytoplasm	kinase
EIF4E3	5.58671	Down	0.0247	eukaryotic translation initiation factor 4E family member 3	616906	Cytoplasm	translation regulator
GOLGA4	3.57514	Down	0.0247	golgin A4	538893	Cytoplasm	other
GPR137	51.5536	Up	0.0247	G protein-coupled receptor 137	505015	Other	other
KIF20B	6.05027	Down	0.0247	kinesin family member 20B	514679	Nucleus	enzyme
LRRC40	5.10886	Down	0.0247	leucine rich repeat containing 40	526961	Nucleus	other
MAT2A	3.43426	Down	0.0247	methionine adenosyltransferase 2A	527403	Cytoplasm	enzyme
MOSPD1	3.71149	Down	0.0247	motile sperm domain containing 1	523578	Other	other
PHAX	3.3776	Down	0.0247	phosphorylated adaptor for RNA export	507478	Cytoplasm	other
PLEKHF2	5.39267	Down	0.0247	pleckstrin homology and FYVE domain containing 2	782597	Cytoplasm	other
RAB18	7.17511	Down	0.0247	RAB18, member RAS oncogene family	282026	Cytoplasm	enzyme
RASA2	5.68043	Down	0.0247	RAS p21 protein activator 2	533491	Cytoplasm	other
REEP3	4.13532	Down	0.0247	receptor accessory protein 3	512704	Other	other
SCEL	5.20898	Down	0.0247	sciellin	784362	Cytoplasm	other
SLC38A2	3.75288	Down	0.0247	solute carrier family 38 member 2	338044	Plasma Membrane	transporter
TFIP11	42.7247	Up	0.0247	tuftelin interacting protein 11	509349	Extracellular Space	other
TMED2	3.51372	Down	0.0247	transmembrane p24 trafficking protein 2	100140040	Cytoplasm	transporter
UBE2D3	3.07588	Down	0.0247	ubiquitin conjugating enzyme E2 D3	326583	Cytoplasm	enzyme
VPS29	3.58755	Down	0.0247	VPS29, retromer complex component	513840	Cytoplasm	transporter
VPS51	44.2928	Up	0.0247	VPS51, GARP complex subunit	525567	Cytoplasm	other
WASH1	50.6679	Up	0.0247	WAS protein family homolog 1	533602	Cytoplasm	other
ACTN1	3.84504	Up	0.0249	actinin alpha 1	524770	Cytoplasm	transcription regulator
KLHL2	3.67056	Down	0.0249	kelch like family member 2	533936	Cytoplasm	other
UHRF1BP1L	3.21318	Down	0.0249	UHRF1 binding protein 1 like	520720	Other	other
AEBP2	3.14705	Down	0.0252	AE binding protein 2	537791	Nucleus	transcription regulator
ATAD1	3.49914	Down	0.0252	ATPase family, AAA domain containing 1	506045	Other	enzyme
ATP6V1A	2.47255	Down	0.0252	ATPase H+ transporting V1 subunit A	282147	Plasma Membrane	transporter
BCL9L	72.1036	Up	0.0252	B-cell CLL/lymphoma 9-like	539340	Cytoplasm	other
CCDC91	3.70892	Down	0.0252	coiled-coil domain containing 91	530230	Other	other
DNM2	12.8082	Up	0.0252	dynamin 2	511691	Plasma Membrane	enzyme
HNRNPA3	4.45677	Down	0.0252	heterogeneous nuclear ribonucleoprotein A3	782669	Nucleus	other
LARP6	62.3363	Up	0.0252	La ribonucleoprotein domain family member 6	787569	Other	other
MYH9	3.74769	Up	0.0252	myosin, heavy chain 9, non-muscle	404108	Cytoplasm	enzyme
PHRF1	44.1395	Up	0.0252	PHD and ring finger domains 1	100126170	Nucleus	other
PLSCR1	6.77396	Down	0.0252	phospholipid scramblase 1	513193	Plasma Membrane	enzyme
RSU1	4.11816	Down	0.0252	Ras suppressor protein 1	617534	Cytoplasm	other
SFMBT2	63.9113	Up	0.0252	Scm-like with four mbt domains 2	528635	Nucleus	other
YES1	3.07801	Down	0.0252	YES proto-oncogene 1, Src family tyrosine kinase	507632	Cytoplasm	kinase
ZNF24	3.82378	Down	0.0252	zinc finger protein 24	538969	Nucleus	transcription regulator
POLR2A	5.86447	Up	0.0256	RNA polymerase II subunit A	282312	Nucleus	enzyme
ACSF2	58.8512	Up	0.0257	acyl-CoA synthetase family member 2	768237	Cytoplasm	enzyme
ARL15	3.43903	Down	0.0257	ADP ribosylation factor like GTPase 15	534329	Cytoplasm	other
IRF1	62.3795	Up	0.0257	interferon regulatory factor 1	789216	Nucleus	transcription regulator
RAB6A	3.13399	Down	0.0257	RAB6A, member RAS oncogene family	616537	Cytoplasm	enzyme
RBBP6	3.71149	Down	0.0257	RB binding protein 6, ubiquitin ligase	282034	Nucleus	enzyme
SMIM14	8.19645	Down	0.0257	small integral membrane protein 14	614774	Cytoplasm	other
TFG	2.54559	Down	0.0257	TRK-fused gene	505171	Cytoplasm	other
TOP1	3.2154	Down	0.0258	topoisomerase (DNA) I	534799	Nucleus	enzyme
AKT1S1	41.8745	Up	0.0261	AKT1 substrate 1	514859	Cytoplasm	other
CFL2	9.04424	Down	0.0269	cofilin 2	539332	Extracellular Space	other
ARPP19	3.5603	Down	0.0271	cAMP regulated phosphoprotein 19	282658	Cytoplasm	transporter
PPWD1	4.62034	Down	0.0271	peptidylprolyl isomerase domain and WD repeat containing 1	517560	Nucleus	enzyme
ZRANB2	3.08656	Down	0.0271	zinc finger RANBP2-type containing 2	508905	Nucleus	transcription regulator
ADSS	3.69609	Down	0.0275	adenylosuccinate synthase	522529	Cytoplasm	enzyme
CNOT7	3.46775	Down	0.0276	CCR4-NOT transcription complex subunit 7	508055	Nucleus	transcription regulator
GNAI3	2.58471	Down	0.0276	G protein subunit alpha i3	539521	Cytoplasm	enzyme
MAGT1	3.57762	Down	0.0276	magnesium transporter 1	100301169	Plasma Membrane	enzyme
MTFR2	3.27161	Down	0.0276	mitochondrial fission regulator 2	534254	Cytoplasm	other
NFU1	4.08405	Down	0.0276	NFU1 iron-sulfur cluster scaffold	615964	Cytoplasm	other
NUMA1	40.3921	Up	0.0276	nuclear mitotic apparatus protein 1	513091	Nucleus	other
SLC25A19	51.8043	Up	0.0276	solute carrier family 25 member 19	504418	Cytoplasm	transporter
SNAP23	5.8726	Down	0.0276	synaptosome associated protein 23	522423	Plasma Membrane	transporter
GALNT1	3.40581	Down	0.0279	polypeptide N-acetylgalactosaminyltransferase 1	282241	Cytoplasm	enzyme
MMGT1	6.1603	Down	0.0279	membrane magnesium transporter 1	617557	Cytoplasm	transporter
PAPOLG	4.14393	Down	0.0279	poly(A) polymerase gamma	529071	Nucleus	enzyme
PTPN23	45.6645	Up	0.0279	protein tyrosine phosphatase, non-receptor type 23	528487	Cytoplasm	phosphatase
RBM47	2.71697	Down	0.0279	RNA binding motif protein 47	540831	Nucleus	other
RPS2	3.21095	Up	0.0279	ribosomal protein S2	286867	Cytoplasm	other
AP3S1	9.7001	Down	0.0283	adaptor related protein complex 3 sigma 1 subunit	536359	Cytoplasm	transporter
CAPZA2	3.37059	Down	0.0283	capping actin protein of muscle Z-line alpha subunit 2	493728	Cytoplasm	other
CMTR1	42.049	Up	0.0283	cap methyltransferase 1	509620	Nucleus	enzyme
DDX28	46.5594	Up	0.0283	DEAD-box helicase 28	539411	Nucleus	enzyme
GEN1	5.95458	Down	0.0283	GEN1, Holliday junction 5' flap endonuclease	785690	Cytoplasm	enzyme
MRPS10	2.98349	Down	0.0283	mitochondrial ribosomal protein S10	515885	Cytoplasm	other
RNASEH2A	25.2813	Up	0.0283	ribonuclease H2 subunit A	512830	Nucleus	enzyme
UBE3A	3.4438	Down	0.0283	ubiquitin protein ligase E3A	533136	Nucleus	enzyme
MDFIC	6.20745	Down	0.0284	MyoD family inhibitor domain containing	520530	Nucleus	other
SCAMP2	3.34035	Up	0.0284	secretory carrier membrane protein 2	534312	Cytoplasm	transporter
THAP5	3.68586	Down	0.0285	THAP domain containing 5	614615	Nucleus	other
AZIN1	3.26481	Down	0.0287	antizyme inhibitor 1	532835	Cytoplasm	enzyme
MIF	54.4553	Up	0.0287	macrophage migration inhibitory factor (glycosylation-inhibiting factor)	280858	Extracellular Space	cytokine
MSI2	11.4955	Down	0.0287	musashi RNA binding protein 2	505542	Cytoplasm	other
ETAA1	3.76853	Down	0.0288	Ewing tumor associated antigen 1	282224	Other	other
GCC2	3.06312	Down	0.0288	GRIP and coiled-coil domain containing 2	539484	Cytoplasm	other
SASS6	3.5186	Down	0.0288	SAS-6 centriolar assembly protein	504467	Cytoplasm	other
ASF1A	3.6731	Down	0.0292	anti-silencing function 1A histone chaperone	618099	Nucleus	other
SMIM19	4.3259	Down	0.0292	small integral membrane protein 19	515895	Nucleus	other
ZNF205	55.4071	Up	0.0312	zinc finger protein 205	514765	Nucleus	other
CALM	4.3259	Down	0.0313	NA	326597	NA	NA
EPC2	3.70122	Down	0.0313	enhancer of polycomb homolog 2	539432	Other	other
CLIC4	2.93223	Down	0.0317	chloride intracellular channel 4	286823	Plasma Membrane	ion channel
KCTD9	3.33572	Down	0.0317	potassium channel tetramerization domain containing 9	613717	Other	other
MOV10	4.55989	Up	0.0317	Mov10 RISC complex RNA helicase	523206	Nucleus	enzyme
NUS1	4.77665	Down	0.0317	NUS1 dehydrodolichyl diphosphate synthase subunit	100849670	Cytoplasm	enzyme
DPF2	5.95458	Up	0.0318	double PHD fingers 2	513235	Nucleus	other
USP8	2.77214	Down	0.0318	ubiquitin specific peptidase 8	538743	Cytoplasm	peptidase
CCAR1	3.39403	Down	0.0325	cell division cycle and apoptosis regulator 1	767587	Nucleus	transcription regulator
CLTB	32.4018	Up	0.0325	clathrin light chain B	281698	Plasma Membrane	other
E2F1	44.4774	Up	0.0325	E2F transcription factor 1	535369	Nucleus	transcription regulator
GNG12	21.1414	Down	0.0325	G protein subunit gamma 12	286850	Plasma Membrane	enzyme
HNRNPDL	2.54383	Down	0.0325	heterogeneous nuclear ribonucleoprotein D like	534770	Nucleus	other
MAPK8	3.27615	Down	0.0325	mitogen-activated protein kinase 8	539941	Cytoplasm	kinase
MIER1	3.19098	Down	0.0325	MIER1 transcriptional regulator	538742	Nucleus	other
MYO1C	5.173	Up	0.0325	myosin IC	281937	Cytoplasm	other
NDFIP2	4.25748	Down	0.0325	Nedd4 family interacting protein 2	512310	Cytoplasm	other
PDPR	33.1974	Up	0.0325	pyruvate dehydrogenase phosphatase regulatory subunit	286844	Cytoplasm	enzyme
PIK3CA	3.09942	Down	0.0325	phosphatidylinositol-4,5-bisphosphate 3-kinase catalytic subunit alpha	282306	Cytoplasm	kinase
PPP1R12A	2.77022	Down	0.0325	protein phosphatase 1 regulatory subunit 12A	538606	Cytoplasm	phosphatase
RPL22L1	4.21344	Down	0.0325	ribosomal protein L22 like 1	614872	Other	other
SEPP1	2.12138	Down	0.0325	selenoprotein P, plasma, 1	282066	Extracellular Space	other
TMED5	4.44136	Down	0.0325	transmembrane p24 trafficking protein 5	534351	Cytoplasm	other
TRPM7	2.60991	Down	0.0325	transient receptor potential cation channel subfamily M member 7	514642	Plasma Membrane	kinase
SMC4	3.3311	Down	0.0326	structural maintenance of chromosomes 4	353350	Nucleus	transporter
H2AFX	21.0245	Up	0.0328	H2A histone family member X	531733	Nucleus	transcription regulator
ZCCHC11	3.19319	Down	0.0328	zinc finger CCHC-type containing 11	528986	Nucleus	enzyme
RPS15A	15.116	Down	0.0334	ribosomal protein S15a	337888	Cytoplasm	other
MLST8	62.0345	Up	0.0336	MTOR associated protein, LST8 homolog	535236	Cytoplasm	other
SEC62	3.23328	Down	0.0336	SEC62 homolog, preprotein translocation factor	538938	Cytoplasm	transporter
TRIM59	46.2057	Down	0.0336	tripartite motif containing 59	540154	Cytoplasm	enzyme
NDUFV1	17.424	Up	0.0337	NADH:ubiquinone oxidoreductase core subunit V1	287014	Cytoplasm	enzyme
ZNF570	4.95196	Down	0.0337	zinc finger protein 570	100138971	Nucleus	other
CHORDC1	2.70945	Down	0.0339	cysteine and histidine rich domain containing 1	505144	Other	other
UACA	4.54412	Down	0.0341	uveal autoantigen with coiled-coil domains and ankyrin repeats	281559	Cytoplasm	other
CHD4	4.62996	Up	0.0343	chromodomain helicase DNA binding protein 4	506402	Nucleus	enzyme
DDHD1	4.19596	Down	0.0343	DDHD domain containing 1	338047	Extracellular Space	enzyme
KIAA1715	3.72438	Down	0.0343	lunapark, ER junction formation factor	533298	Cytoplasm	other
IER3IP1	6.07128	Down	0.035	immediate early response 3 interacting protein 1	768079	Cytoplasm	other
ADAM9	2.96905	Down	0.0351	ADAM metallopeptidase domain 9	281600	Plasma Membrane	peptidase
BIRC3	4.23981	Down	0.0351	baculoviral IAP repeat containing 3	514386	Cytoplasm	enzyme
C23H6orf136	29.2426	Up	0.0351	NA	538804	NA	NA
GCSH	19.5487	Down	0.0351	glycine cleavage system protein H	317723	Cytoplasm	enzyme
MXD1	5.56739	Down	0.0351	MAX dimerization protein 1	514626	Nucleus	transcription regulator
MYL9	5.61	Up	0.0351	myosin light chain 9	505964	Cytoplasm	other
NOP58	2.89788	Down	0.0351	NOP58 ribonucleoprotein	507155	Nucleus	enzyme
RPS6KB1	3.58258	Down	0.0351	ribosomal protein S6 kinase B1	404181	Cytoplasm	kinase
SLK	2.54912	Down	0.0351	STE20 like kinase	535342	Nucleus	kinase
TMF1	3.05252	Down	0.0351	TATA element modulatory factor 1	616786	Cytoplasm	transcription regulator
UBLCP1	4.03341	Down	0.0351	ubiquitin like domain containing CTD phosphatase 1	508163	Nucleus	phosphatase
ZNF638	2.2958	Down	0.0351	zinc finger protein 638	517669	Nucleus	other
CCDC22	91.646	Up	0.0353	coiled-coil domain containing 22	534246	Cytoplasm	other
GDPD5	19.9042	Up	0.0353	glycerophosphodiester phosphodiesterase domain containing 5	532719	Plasma Membrane	enzyme
GPX2	44.2928	Up	0.0353	glutathione peroxidase 2	533088	Cytoplasm	enzyme
ZFYVE16	3.41764	Down	0.0353	zinc finger FYVE-type containing 16	536671	Nucleus	transporter
UBR4	5.27803	Up	0.0355	ubiquitin protein ligase E3 component n-recognin 4	514561	Nucleus	enzyme
PPP1R14A	6.91151	Up	0.0358	protein phosphatase 1 regulatory inhibitor subunit 14A	615348	Cytoplasm	phosphatase
RUVBL2	40.5604	Up	0.0358	RuvB like AAA ATPase 2	511048	Nucleus	transcription regulator
CISD2	7.49018	Down	0.0359	CDGSH iron sulfur domain 2	781260	Cytoplasm	other
HNRNPA2B1	2.53327	Down	0.0359	heterogeneous nuclear ribonucleoprotein A2/B1	507564	Nucleus	other
LMBRD2	4.61394	Down	0.0359	LMBR1 domain containing 2	510014	Other	other
LPCAT2	4.23394	Down	0.0359	lysophosphatidylcholine acyltransferase 2	514646	Cytoplasm	enzyme
TPRG1L	56.6891	Up	0.0359	tumor protein p63 regulated 1-like	616333	Cytoplasm	other
CTSD	21.0829	Up	0.036	cathepsin D	282883	Cytoplasm	peptidase
HIAT1	3.54062	Down	0.036	major facilitator superfamily domain containing 14A	NA	Other	transporter
NCK1	3.47738	Down	0.036	NCK adaptor protein 1	536154	Cytoplasm	kinase
TGM2	12.536	Up	0.036	transglutaminase 2	281528	Cytoplasm	enzyme
DNTTIP2	2.9897	Down	0.0362	deoxynucleotidyltransferase terminal interacting protein 2	511258	Nucleus	other
NSA2	5.67256	Down	0.0362	NSA2, ribosome biogenesis homolog	522309	Nucleus	other
TXNDC16	2.73587	Down	0.0362	thioredoxin domain containing 16	536075	Extracellular Space	enzyme
ARL5A	3.19098	Down	0.0363	ADP ribosylation factor like GTPase 5A	519694	Other	enzyme
LOC100848171	44.0784	Down	0.0363		100848171
GOLPH3	3.27388	Down	0.0368	golgi phosphoprotein 3	531359	Cytoplasm	other
SF3B1	2.41496	Down	0.0368	splicing factor 3b subunit 1	510177	Nucleus	other
MTFP1	30.4211	Up	0.0369	mitochondrial fission process 1	525071	Cytoplasm	other
CEPT1	4.20178	Down	0.0371	choline/ethanolamine phosphotransferase 1	504650	Cytoplasm	enzyme
CREB3L1	36.4791	Up	0.0371	cAMP responsive element binding protein 3 like 1	513105	Nucleus	transcription regulator
DNALI1	45.6645	Up	0.0371	dynein axonemal light intermediate chain 1	529053	Cytoplasm	other
GIGYF1	37.2456	Up	0.0371	GRB10 interacting GYF protein 1	532406	Extracellular Space	other
HEXIM2	43.1115	Up	0.0371	hexamethylene bisacetamide inducible 2	614679	Nucleus	transcription regulator
LARGE	20.182	Up	0.0371	LARGE xylosyl- and glucuronyltransferase 1	506466	Cytoplasm	enzyme
LOC534423	29.3238	Up	0.0371	NA	NA	NA	NA
PKIA	7.89533	Down	0.0371	protein kinase (cAMP-dependent, catalytic) inhibitor alpha	613524	Cytoplasm	other
PRDM14	43.4113	Up	0.0371	PR domain 14	100140032	Nucleus	other
PRPF8	2.74157	Up	0.0371	pre-mRNA processing factor 8	507371	Nucleus	other
SMC3	3.44618	Down	0.0371	structural maintenance of chromosomes 3	281729	Nucleus	other
SUMO1	3.82378	Down	0.0371	small ubiquitin-like modifier 1	614967	Nucleus	enzyme
SUPT5H	7.39218	Up	0.0371	SPT5 homolog, DSIF elongation factor subunit	519808	Nucleus	transcription regulator
ZMYM1	3.16894	Down	0.0371	zinc finger MYM-type containing 1	527379	Other	other
PLK1	5.98769	Up	0.0373	polo like kinase 1	538238	Nucleus	kinase
EIF3CL	3.1145	Up	0.0374	eukaryotic translation initiation factor 3 subunit C-like	534882	Other	other
LIG1	5.23431	Up	0.0374	DNA ligase 1	100124507	Nucleus	enzyme
LOC782101	3.69353	Down	0.0374	NA	782101	NA	NA
PNPLA6	14.4701	Up	0.0374	patatin like phospholipase domain containing 6	767822	Cytoplasm	enzyme
RCOR2	61.0111	Up	0.0374	REST corepressor 2	541233	Nucleus	transcription regulator
SMG5	12.4407	Up	0.0374	SMG5, nonsense mediated mRNA decay factor	513598	Nucleus	other
UPF3B	5.97111	Down	0.0374	UPF3 regulator of nonsense transcripts homolog B (yeast)	616181	Nucleus	transporter
IGF2BP1	7.44876	Up	0.0376	insulin like growth factor 2 mRNA binding protein 1	516853	Cytoplasm	translation regulator
MBD3	46.7534	Up	0.0376	methyl-CpG binding domain protein 3	616090	Nucleus	enzyme
PPRC1	4.37717	Up	0.0376	peroxisome proliferator-activated receptor gamma, coactivator-related 1	513279	Nucleus	transcription regulator
SMPD1	12.3377	Up	0.0376	sphingomyelin phosphodiesterase 1	505097	Cytoplasm	enzyme
SNRNP25	38.1338	Up	0.0376	small nuclear ribonucleoprotein U11/U12 subunit 25	513526	Nucleus	other
SYNE2	2.50707	Down	0.0376	spectrin repeat containing nuclear envelope protein 2	540504	Nucleus	other
ANKIB1	3.02933	Down	0.0383	ankyrin repeat and IBR domain containing 1	505204	Nucleus	transcription regulator
ANXA3	5.1124	Down	0.0383	annexin A3	518050	Cytoplasm	enzyme
BCL3	28.3446	Up	0.0383	B-cell CLL/lymphoma 3	531942	Nucleus	transcription regulator
EEF1G	3.67565	Up	0.0383	eukaryotic translation elongation factor 1 gamma	326581	Cytoplasm	translation regulator
FPGS	34.8479	Up	0.0383	folylpolyglutamate synthase	505809	Cytoplasm	enzyme
ITCH	3.18877	Down	0.0383	itchy E3 ubiquitin protein ligase	508431	Nucleus	enzyme
LRRC4	25.9022	Up	0.0383	leucine rich repeat containing 4	525767	Plasma Membrane	other
MRPL42	3.24001	Down	0.0383	mitochondrial ribosomal protein L42	614148	Cytoplasm	other
REXO1	22.5804	Up	0.0383	RNA exonuclease 1 homolog	512048	Nucleus	transcription regulator
RRP9	35.139	Up	0.0383	ribosomal RNA processing 9, small subunit (SSU) processome component, homolog (yeast)	614025	Nucleus	other
SNX4	2.99385	Down	0.0383	sorting nexin 4	519597	Cytoplasm	transporter
TAF1D	4.39846	Down	0.0383	TATA-box binding protein associated factor, RNA polymerase I subunit D	505533	Nucleus	other
ABHD17B	5.24157	Down	0.0384	abhydrolase domain containing 17B	781153	Other	peptidase
CLTC	2.01391	Down	0.0387	clathrin heavy chain	281080	Plasma Membrane	other
ENDOU	32.6724	Up	0.0387	endonuclease, poly(U) specific	525399	Cytoplasm	peptidase
KIAA1551	2.39828	Down	0.0387	KIAA1551	510651	Other	other
MPZL2	2.71697	Down	0.0387	myelin protein zero like 2	540423	Plasma Membrane	other
NUDC	7.34621	Up	0.0387	nuclear distribution C, dynein complex regulator	513277	Cytoplasm	other
PPIG	4.79324	Down	0.0387	peptidylprolyl isomerase G	783720	Nucleus	enzyme
TAX1BP1	2.49147	Down	0.0387	Tax1 binding protein 1	535589	Cytoplasm	other
TCEB1	3.26934	Down	0.0387	transcription elongation factor B subunit 1	540859	Nucleus	transcription regulator
VAT1	5.37029	Up	0.0387	vesicle amine transport 1	510698	Plasma Membrane	transporter
CEP83	3.56524	Down	0.0388	centrosomal protein 83	618145	Extracellular Space	other
UBA5	3.72438	Down	0.0388	ubiquitin like modifier activating enzyme 5	509292	Cytoplasm	enzyme
ACTB	2.32463	Up	0.0389	actin beta	280979	Cytoplasm	other
ATXN2L	18.3029	Up	0.0389	ataxin 2 like	539507	Nucleus	other
FBXL3	6.40412	Down	0.0389	F-box and leucine rich repeat protein 3	540712	Nucleus	enzyme
IARS	2.63719	Down	0.0389	isoleucyl-tRNA synthetase	509885	Cytoplasm	enzyme
RSRC2	3.01049	Down	0.0389	arginine and serine rich coiled-coil 2	532701	Other	other
SCAMP4	28.82	Up	0.0389	secretory carrier membrane protein 4	538819	Cytoplasm	other
ARRDC3	2.44359	Down	0.039	arrestin domain containing 3	541123	Plasma Membrane	other
STIL	3.55045	Down	0.039	SCL/TAL1 interrupting locus	510012	Nucleus	other
CDC42	2.25168	Down	0.0394	cell division cycle 42	532712	Cytoplasm	enzyme
DDX6	2.57219	Down	0.0395	DEAD-box helicase 6	513906	Nucleus	enzyme
SCNN1A	8.92591	Up	0.0395	sodium channel epithelial 1 alpha subunit	282348	Plasma Membrane	ion channel
GALNT3	2.92006	Down	0.0396	polypeptide N-acetylgalactosaminyltransferase 3	535458	Cytoplasm	enzyme
HTATSF1	2.95672	Down	0.0396	HIV-1 Tat specific factor 1	526910	Nucleus	transcription regulator
KRT80	36.2774	Up	0.0396	keratin 80	522400	Cytoplasm	other
PGAP1	8.80913	Down	0.0396	post-GPI attachment to proteins 1	504677	Cytoplasm	enzyme
RPL28	3.02514	Up	0.0396	ribosomal protein L28	618702	Cytoplasm	other
SLC35A3	7.67943	Down	0.0396	solute carrier family 35 member A3	520918	Cytoplasm	transporter
SLC6A8	10.0005	Up	0.0396	solute carrier family 6 member 8	282367	Cytoplasm	transporter
SNRNP200	3.53816	Up	0.0396	small nuclear ribonucleoprotein U5 subunit 200	510529	Nucleus	enzyme
WDR34	38.2662	Up	0.0396	WD repeat domain 34	531489	Cytoplasm	other
MSMO1	4.50023	Down	0.0397	methylsterol monooxygenase 1	504481	Cytoplasm	enzyme
STEAP3	3.46295	Up	0.0397	STEAP3 metalloreductase	504235	Cytoplasm	transporter
FAM208A	2.47255	Down	0.0398	family with sequence similarity 208 member A	510095	Other	other
NUP54	3.29208	Down	0.0398	nucleoporin 54	506916	Nucleus	transporter
TPGS2	33.1974	Down	0.0398	tubulin polyglutamylase complex subunit 2	540456	Nucleus	other
ARF5	36.0518	Up	0.0399	ADP ribosylation factor 5	511918	Cytoplasm	enzyme
THOC2	2.66475	Down	0.0399	THO complex 2	507738	Nucleus	other
CHPT1	34.6072	Down	0.0403	choline phosphotransferase 1	511291	Cytoplasm	enzyme
DNAJC2	3.11018	Down	0.0403	DnaJ heat shock protein family (Hsp40) member C2	507897	Nucleus	other
HEXA	15.5086	Up	0.0403	hexosaminidase subunit alpha	504468	Cytoplasm	enzyme
HIF3A	42.5179	Up	0.0403	hypoxia inducible factor 3 alpha subunit	507699	Nucleus	transcription regulator
TIMP1	4.48156	Up	0.0403	TIMP metallopeptidase inhibitor 1	282092	Extracellular Space	cytokine
TMEM70	6.08392	Down	0.0403	transmembrane protein 70	613774	Cytoplasm	other
AGPAT6	25.8842	Up	0.0404	glycerol-3-phosphate acyltransferase 4	NA	Cytoplasm	enzyme
JUP	7.29041	Up	0.0404	junction plakoglobin	445543	Plasma Membrane	other
RFXANK	36.2523	Up	0.0404	regulatory factor X associated ankyrin containing protein	100125917	Nucleus	transcription regulator
CBX3	7.2501	Down	0.0406	chromobox 3	539788	Nucleus	transcription regulator
RAD50	3.86375	Down	0.0406	RAD50 double strand break repair protein	788127	Nucleus	enzyme
CNTNAP1	34.2255	Up	0.0408	contactin associated protein 1	540997	Plasma Membrane	other
HMGA1	3.36592	Up	0.0408	high mobility group AT-hook 1	618849	Nucleus	transcription regulator
INTS3	5.42266	Up	0.0408	integrator complex subunit 3	511052	Nucleus	other
SCP2	2.57934	Down	0.0408	sterol carrier protein 2	508918	Cytoplasm	transporter
HAUS2	2.96493	Down	0.0417	HAUS augmin like complex subunit 2	508698	Cytoplasm	other
MRPS25	35.066	Up	0.0417	mitochondrial ribosomal protein S25	533011	Cytoplasm	other
RECQL4	19.2662	Up	0.0417	RecQ like helicase 4	515472	Nucleus	enzyme
TUFM	5.71994	Up	0.0417	Tu translation elongation factor, mitochondrial	281556	Cytoplasm	translation regulator
VPS54	3.82378	Down	0.0417	VPS54, GARP complex subunit	783762	Extracellular Space	other
SFT2D1	5.10886	Down	0.0418	SFT2 domain containing 1	524821	Other	other
CDCA7	23.7359	Up	0.0419	cell division cycle associated 7	614893	Nucleus	other
HSD17B12	2.70382	Down	0.0419	hydroxysteroid 17-beta dehydrogenase 12	789567	Cytoplasm	enzyme
PTRF	42.7544	Up	0.0419	polymerase I and transcript release factor	538457	Nucleus	transcription regulator
RBBP8	2.53503	Down	0.0419	RB binding protein 8, endonuclease	512977	Nucleus	enzyme
RIMKLB	2.32947	Down	0.0419	ribosomal modification protein rimK like family member B	538579	Cytoplasm	other
TFAM	2.91602	Down	0.0425	transcription factor A, mitochondrial	510059	Cytoplasm	transcription regulator
BCL2L1	5.54044	Up	0.0426	BCL2 like 1	282152	Cytoplasm	other
PTK7	47.5048	Up	0.0426	protein tyrosine kinase 7 (inactive)	514819	Plasma Membrane	kinase
RICTOR	2.88786	Down	0.0426	RPTOR independent companion of MTOR complex 2	527459	Cytoplasm	other
ZBTB48	38.8004	Up	0.0426	zinc finger and BTB domain containing 48	534608	Nucleus	transcription regulator
FOXP4	5.84013	Up	0.0428	forkhead box P4	517805	Nucleus	transcription regulator
SREK1IP1	3.96137	Down	0.0428	SREK1 interacting protein 1	614029	Other	other
C3H1orf123	6.5251	Up	0.0435	NA	517857	NA	NA
CALB1	10.3317	Down	0.0435	calbindin 1	539930	Cytoplasm	other
CCDC59	3.6025	Down	0.0435	coiled-coil domain containing 59	615189	Nucleus	other
COG6	4.58207	Down	0.0435	component of oligomeric golgi complex 6	509305	Cytoplasm	transporter
FAM120A	2.53151	Down	0.0435	family with sequence similarity 120A	507997	Cytoplasm	other
KLF5	2.31177	Down	0.0435	Kruppel like factor 5	535702	Nucleus	transcription regulator
MFN1	2.77599	Down	0.0435	mitofusin 1	515180	Cytoplasm	enzyme
MKS1	25.9921	Up	0.0435	Meckel syndrome, type 1	101905689	Cytoplasm	other
PPP6R3	2.33918	Down	0.0435	protein phosphatase 6 regulatory subunit 3	515218	Cytoplasm	other
RAB8B	2.95263	Down	0.0435	RAB8B, member RAS oncogene family	614242	Cytoplasm	enzyme
REEP5	3.59502	Down	0.0435	receptor accessory protein 5	617543	Extracellular Space	transporter
RPS3	2.54206	Up	0.0435	ribosomal protein S3	326588	Cytoplasm	enzyme
SCD	2.76063	Down	0.0435	stearoyl-CoA desaturase	280924	Cytoplasm	enzyme
SEC24A	2.5633	Down	0.0435	SEC24 homolog A, COPII coat complex component	505089	Cytoplasm	transporter
SLC30A5	2.80889	Down	0.0435	solute carrier family 30 member 5	508169	Plasma Membrane	transporter
SREK1	3.62003	Down	0.0435	splicing regulatory glutamic acid and lysine rich protein 1	507801	Nucleus	other
SRGAP2	23.572	Up	0.0435	SLIT-ROBO Rho GTPase activating protein 2	519843	Cytoplasm	other
SRP72	2.59548	Down	0.0435	signal recognition particle 72	509430	Nucleus	kinase
SYN3	29.5687	Up	0.0435	synapsin III	100138309	Plasma Membrane	other
SYPL1	2.73777	Down	0.0435	synaptophysin like 1	615728	Plasma Membrane	transporter
CD47	4.38325	Down	0.0438	CD47 molecule	282661	Plasma Membrane	transmembrane receptor
FUT8	2.72074	Down	0.0438	fucosyltransferase 8	281177	Cytoplasm	enzyme
MET	2.81669	Down	0.0438	MET proto-oncogene, receptor tyrosine kinase	280855	Plasma Membrane	kinase
PDCD7	19.8766	Up	0.0438	programmed cell death 7	784973	Nucleus	other
SND1	2.63171	Up	0.0438	staphylococcal nuclease and tudor domain containing 1	404098	Nucleus	enzyme
TSKU	40.6167	Up	0.0438	tsukushi, small leucine rich proteoglycan	529661	Extracellular Space	other
C8H9orf72	4.07556	Down	0.0439	NA	506309	NA	NA
DAB2IP	38.1074	Up	0.0439	DAB2 interacting protein	541268	Plasma Membrane	other
FABP5	6.3291	Down	0.0439	fatty acid binding protein 5	281760	Cytoplasm	transporter
PRDX2	3.68075	Up	0.0439	peroxiredoxin 2	286793	Cytoplasm	enzyme
PRDX3	3.47256	Down	0.0439	peroxiredoxin 3	281998	Cytoplasm	enzyme
SMAD5	5.37774	Down	0.0439	SMAD family member 5	768050	Nucleus	transcription regulator
ARHGAP12	2.9465	Down	0.044	Rho GTPase activating protein 12	540393	Cytoplasm	other
CEP290	4.68159	Down	0.044	centrosomal protein 290	282707	Cytoplasm	transcription regulator
HDAC5	36.9115	Up	0.044	histone deacetylase 5	504242	Nucleus	transcription regulator
NDUFA10	15.9115	Up	0.044	NADH:ubiquinone oxidoreductase subunit A10	338060	Cytoplasm	transporter
SLC46A1	23.984	Up	0.044	solute carrier family 46 member 1	511097	Plasma Membrane	transporter
LAPTM4A	2.50359	Down	0.0443	lysosomal protein transmembrane 4 alpha	404135	Cytoplasm	other
NEBL	4.77665	Down	0.0443	nebulette	517987	Plasma Membrane	other
PLOD3	54.493	Up	0.0443	procollagen-lysine,2-oxoglutarate 5-dioxygenase 3	514996	Cytoplasm	enzyme
ZNF335	22.9115	Up	0.0443	zinc finger protein 335	535476	Nucleus	other
AGGF1	3.24451	Down	0.0444	angiogenic factor with G-patch and FHA domains 1	511650	Cytoplasm	other
CCDC58	2.77022	Down	0.0444	coiled-coil domain containing 58	508149	Cytoplasm	other
CRIPT	3.63008	Down	0.0444	CXXC repeat containing interactor of PDZ3 domain	617723	Cytoplasm	other
PAF1	6.02516	Up	0.0444	PAF1 homolog, Paf1/RNA polymerase II complex component	528744	Nucleus	other
RABGGTB	3.58258	Down	0.0444	Rab geranylgeranyltransferase beta subunit	533276	Cytoplasm	enzyme
SUPT6H	3.26708	Up	0.0444	SPT6 homolog, histone chaperone	538671	Nucleus	transcription regulator
ZNF408	31.3632	Up	0.0444	zinc finger protein 408	617377	Nucleus	other
ACTN4	3.36825	Up	0.0448	actinin alpha 4	522269	Cytoplasm	transcription regulator
ATP5B	2.09652	Up	0.0448	ATP synthase, H+ transporting, mitochondrial F1 complex, beta polypeptide	327675	Cytoplasm	transporter
CEBPZ	2.41329	Down	0.0448	CCAAT/enhancer binding protein zeta	507575	Nucleus	transcription regulator
CRELD1	31.801	Up	0.0448	cysteine rich with EGF like domains 1	504854	Other	other
DDX5	2.18404	Down	0.0448	DEAD-box helicase 5	533700	Nucleus	enzyme
DZIP3	9.46105	Down	0.0448	DAZ interacting zinc finger protein 3	537349	Cytoplasm	enzyme
G2E3	3.40818	Down	0.0448	G2/M-phase specific E3 ubiquitin protein ligase	508575	Cytoplasm	enzyme
KDM4A	8.53269	Up	0.0448	lysine demethylase 4A	512622	Nucleus	transcription regulator
KRI1	32.6724	Up	0.0448	KRI1 homolog	511427	Nucleus	other
KTN1	2.55797	Down	0.0448	kinectin 1	537619	Plasma Membrane	transmembrane receptor
PACS1	34.7755	Up	0.0448	phosphofurin acidic cluster sorting protein 1	514313	Cytoplasm	other
TFEB	42.6951	Up	0.0448	transcription factor EB	510032	Nucleus	transcription regulator
U2AF2	14.6112	Up	0.0448	U2 small nuclear RNA auxiliary factor 2	507895	Nucleus	other
USP45	6.28538	Down	0.0451	ubiquitin specific peptidase 45	540972	Nucleus	peptidase
BCL10	2.76063	Down	0.0457	B-cell CLL/lymphoma 10	540824	Cytoplasm	transcription regulator
DPY30	3.7218	Down	0.046	dpy-30, histone methyltransferase complex regulatory subunit	513162	Nucleus	enzyme
POLK	3.9504	Down	0.046	polymerase (DNA) kappa	541218	Nucleus	enzyme
PRPF6	11.4003	Up	0.046	pre-mRNA processing factor 6	534228	Nucleus	transcription regulator
SEL1L	2.13761	Down	0.046	SEL1L ERAD E3 ligase adaptor subunit	614959	Cytoplasm	other
MADD	22.3624	Up	0.0462	MAP kinase activating death domain	534306	Cytoplasm	other
NRAS	2.47084	Down	0.0462	neuroblastoma RAS viral oncogene homolog	506322	Plasma Membrane	enzyme
ATP6AP2	2.65001	Down	0.0463	ATPase H+ transporting accessory protein 2	513520	Cytoplasm	transporter
FAM3C	2.52801	Down	0.0463	family with sequence similarity 3 member C	615690	Extracellular Space	cytokine
SLC2A8	17.3998	Up	0.0463	solute carrier family 2 member 8	282867	Plasma Membrane	transporter
STRADB	3.35195	Down	0.0465	STE20-related kinase adaptor beta	506029	Cytoplasm	kinase
PMS1	4.91435	Down	0.0467	PMS1 homolog 1, mismatch repair system component	529491	Nucleus	enzyme
MOSPD3	8.76042	Up	0.0468	motile sperm domain containing 3	506163	Other	other
GATAD2A	12.5446	Up	0.047	GATA zinc finger domain containing 2A	508384	Nucleus	transcription regulator
MASTL	5.03154	Down	0.047	microtubule associated serine/threonine kinase like	540206	Cytoplasm	kinase
TMEM201	27.9156	Up	0.047	transmembrane protein 201	507444	Nucleus	other
HYOU1	8.43273	Up	0.0471	hypoxia up-regulated 1	282295	Cytoplasm	other
MEA1	32.4692	Up	0.0473	male-enhanced antigen 1	282462	Cytoplasm	other
POLDIP3	4.92458	Up	0.0473	DNA polymerase delta interacting protein 3	512693	Nucleus	other
SF3A1	6.18168	Up	0.0473	splicing factor 3a subunit 1	504381	Nucleus	other
DSC2	3.19319	Down	0.0474	desmocollin 2	281128	Plasma Membrane	other
GALT	10.3388	Up	0.0474	galactose-1-phosphate uridylyltransferase	506997	Cytoplasm	enzyme
HSP90B1	2.39164	Down	0.0474	heat shock protein 90 beta family member 1	282646	Cytoplasm	other
ID2	6.87329	Down	0.0474	inhibitor of DNA binding 2, HLH protein	505025	Nucleus	transcription regulator
RHOC	15.3057	Up	0.0474	ras homolog family member C	513152	Plasma Membrane	enzyme
SLC7A8	2.42839	Up	0.0474	solute carrier family 7 member 8	536818	Plasma Membrane	transporter
MRPS2	24.0339	Up	0.0476	mitochondrial ribosomal protein S2	505681	Cytoplasm	other
PIP5K1C	20.7063	Up	0.0476	phosphatidylinositol-4-phosphate 5-kinase type 1 gamma	508819	Plasma Membrane	kinase
CACNA1D	31.5376	Up	0.0481	calcium voltage-gated channel subunit alpha1 D	408013	Plasma Membrane	ion channel
DRAM2	4.03621	Down	0.0481	DNA damage regulated autophagy modulator 2	767922	Cytoplasm	other
FNDC3B	2.55974	Down	0.0481	fibronectin type III domain containing 3B	615534	Cytoplasm	other
GAPDH	3.31498	Up	0.0481	glyceraldehyde-3-phosphate dehydrogenase	281181	Cytoplasm	enzyme
HIST1H1C	10.748	Up	0.0481	histone cluster 1, H1c	513971	Nucleus	other
HMGN1	3.19541	Down	0.0481	high mobility group nucleosome binding domain 1	614915	Nucleus	transcription regulator
KIF21A	3.27842	Down	0.0481	kinesin family member 21A	540076	Cytoplasm	other
PTOV1	27.9737	Up	0.0481	prostate tumor overexpressed 1	617775	Nucleus	other
UBA6	3.605	Down	0.0481	ubiquitin like modifier activating enzyme 6	518834	Cytoplasm	enzyme
FERMT2	2.39994	Down	0.0485	fermitin family member 2	616981	Cytoplasm	other
UBOX5	21.3476	Up	0.0485	U-box domain containing 5	514445	Nucleus	enzyme
EIF3D	2.81279	Up	0.0487	eukaryotic translation initiation factor 3 subunit D	515226	Cytoplasm	other
PGLS	18.8566	Up	0.0487	6-phosphogluconolactonase	616120	Cytoplasm	enzyme
PPP2CA	2.21606	Down	0.0487	protein phosphatase 2 catalytic subunit alpha	282320	Cytoplasm	phosphatase
SLC30A1	3.19098	Down	0.0487	solute carrier family 30 member 1	522265	Plasma Membrane	transporter
TONSL	23.6374	Up	0.0487	tonsoku-like, DNA repair protein	505102	Cytoplasm	transcription regulator
PRPSAP1	4.34393	Up	0.0488	phosphoribosyl pyrophosphate synthetase associated protein 1	515538	Extracellular Space	other
MRPS34	24.1174	Up	0.0489	mitochondrial ribosomal protein S34	618357	Cytoplasm	other
NPL	3.44618	Down	0.0489	N-acetylneuraminate pyruvate lyase	507597	Cytoplasm	enzyme
PDIA3	2.20381	Down	0.0489	protein disulfide isomerase family A member 3	281803	Cytoplasm	peptidase
PHF23	19.5487	Up	0.0489	PHD finger protein 23	539774	Other	other
PPP2R5D	36.4286	Up	0.0489	protein phosphatase 2 regulatory subunit B'delta	100134966	Nucleus	phosphatase
SRSF5	2.66106	Down	0.0489	serine and arginine rich splicing factor 5	510474	Nucleus	other
TNFRSF9	36.3781	Up	0.0491	TNF receptor superfamily member 9	520341	Plasma Membrane	transmembrane receptor
HSPA5	2.26577	Down	0.0492	heat shock protein family A (Hsp70) member 5	415113	Cytoplasm	enzyme
PNISR	3.21763	Down	0.0492	PNN interacting serine and arginine rich protein	768209	Nucleus	other
SIDT2	9.65984	Up	0.0492	SID1 transmembrane family member 2	513462	Cytoplasm	other
TAGLN2	3.39638	Up	0.0492	transgelin 2	282379	Cytoplasm	other
ERCC2	22.9274	Up	0.0494	ERCC excision repair 2, TFIIH core complex helicase subunit	100125238	Nucleus	enzyme
S100A16	4.18724	Up	0.0494	S100 calcium binding protein A16	505679	Nucleus	other
CMPK1	4.39542	Down	0.0497	cytidine/uridine monophosphate kinase 1	509965	Nucleus	kinase
DUS3L	21.887	Up	0.0497	dihydrouridine synthase 3 like	508812	Other	other
ESRP2	5.17658	Up	0.0497	epithelial splicing regulatory protein 2	510878	Nucleus	other
MBLAC2	14.5808	Down	0.0497	metallo-beta-lactamase domain containing 2	537692	Cytoplasm	other
PDIA6	2.78176	Down	0.0497	protein disulfide isomerase family A member 6	613927	Cytoplasm	enzyme
