# Supplementary material for: Additional mitochondrial DNA influences the interactions between the nuclear and mitochondrial genomes in a bovine embryo model of nuclear transfer
Source: Sci Rep. 2018 May 8;8:7246. doi: 10.1038/s41598-018-25516-3 (PMC5940817; doi:10.1038/s41598-018-25516-3)
Supplement: Supplementary file 3 — Supplementary File 2 [file 41598_2018_25516_MOESM3_ESM.xlsx]

## Sheet: Sheet1
Additional mitochondrial DNA influences the interactions between the nuclear and mitochondrial genomes in a bovine embryo model of nuclear transfer.
Kanokwan Srirattana1,2 and Justin C. St. John1,2*
1 Centre for Genetic Diseases, Hudson Institute of Medical Research, Clayton, VIC 3168, Australia.
2 Department of Molecular and Translational Sciences, Monash University, Clayton, VIC 3168, Australia.
*Corresponding author
E-mail: justin.stjohn@hudson.org.au
Supplementary File 2. DEGs from the comparison between miNT blastocysts derived from depleted cells cultured in the absence of TSA and SCNT blastocysts derived from depleted cells cultured in the presence of TSA. Fold changes are relative to SCNT blastocysts derived from depleted cells cultured in the presence of TSA.
ID	Fold change	Regulation	FDR	Entrez Gene Name	Entrez gene ID	Location	Type(s)
AMD1	7.3564	Down	0.00265	adenosylmethionine decarboxylase 1	280997	Cytoplasm	enzyme
BSG	6.63916	Up	0.00265	basigin (Ok blood group)	508716	Plasma Membrane	transporter
CEP135	6.13048	Down	0.00265	centrosomal protein 135	509483	Cytoplasm	other
PAPOLA	4.01111	Down	0.00265	poly(A) polymerase alpha	338051	Nucleus	enzyme
PNRC2	6.75989	Down	0.00265	proline rich nuclear receptor coactivator 2	767836	Nucleus	other
RPL23A	21.3032	Down	0.00265	ribosomal protein L23a	507168	Cytoplasm	other
TMEM41B	6.89715	Down	0.00265	transmembrane protein 41B	616372	Other	other
XIST	4.46296	Down	0.00265	X inactive specific transcript (non-protein coding)	338325	Nucleus	other
FLNB	6.80219	Up	0.00374	filamin B	613533	Cytoplasm	other
LARP4	4.45369	Down	0.00374	La ribonucleoprotein domain family member 4	539286	Other	other
SSB	5.91755	Down	0.00452	Sjogren syndrome antigen B	338071	Nucleus	enzyme
CKB	6.81635	Up	0.00573	creatine kinase B	516210	Cytoplasm	kinase
PPP1R12A	3.98064	Down	0.0058	protein phosphatase 1 regulatory subunit 12A	538606	Cytoplasm	phosphatase
RAP1A	7.3513	Down	0.0058	RAP1A, member of RAS oncogene family	282031	Cytoplasm	enzyme
SDCBP	4.16409	Down	0.0058	syndecan binding protein	510979	Plasma Membrane	enzyme
SGOL2	5.8604	Down	0.0058	shugoshin 2	532412	Nucleus	other
APC	3.81848	Down	0.00661	APC, WNT signaling pathway regulator	533233	Nucleus	enzyme
ARPP19	4.81989	Down	0.00661	cAMP regulated phosphoprotein 19	282658	Cytoplasm	transporter
ATP1A1	3.31039	Up	0.00661	ATPase Na+/K+ transporting subunit alpha 1	282144	Plasma Membrane	transporter
BLOC1S1	145.311	Up	0.00661	biogenesis of lysosomal organelles complex 1 subunit 1	615149	Cytoplasm	other
CCDC91	5.06654	Down	0.00661	coiled-coil domain containing 91	530230	Other	other
CD2AP	4.15832	Down	0.00661	CD2 associated protein	533188	Cytoplasm	other
CHORDC1	3.5603	Down	0.00661	cysteine and histidine rich domain containing 1	505144	Other	other
EIF4E3	7.40244	Down	0.00661	eukaryotic translation initiation factor 4E family member 3	616906	Cytoplasm	translation regulator
FKBP9	5.19455	Down	0.00661	FK506 binding protein 9	534182	Cytoplasm	enzyme
HIAT1	4.91094	Down	0.00661	major facilitator superfamily domain containing 14A	NA	Other	transporter
HRSP12	13.2507	Down	0.00661	reactive intermediate imine deaminase A homolog	NA	Cytoplasm	enzyme
KMT2E	5.19455	Down	0.00661	lysine methyltransferase 2E	539121	Nucleus	enzyme
LOC780876	4.59798	Down	0.00661	NA	780876	NA	NA
LOC782101	5.85634	Down	0.00661	NA	782101	NA	NA
MAT2A	4.19887	Down	0.00661	methionine adenosyltransferase 2A	527403	Cytoplasm	enzyme
MOSPD1	4.70111	Down	0.00661	motile sperm domain containing 1	523578	Other	other
MXD1	9.16414	Down	0.00661	MAX dimerization protein 1	514626	Nucleus	transcription regulator
NEMF	4.41068	Down	0.00661	nuclear export mediator factor	541292	Nucleus	other
PDCD10	4.37414	Down	0.00661	programmed cell death 10	506411	Cytoplasm	other
PRRC2C	3.72438	Down	0.00661	proline rich coiled-coil 2C	505359	Other	other
QSER1	3.86107	Down	0.00661	glutamine and serine rich 1	537018	Other	other
RAB6A	4.09823	Down	0.00661	RAB6A, member RAS oncogene family	616537	Cytoplasm	enzyme
RAN	15.8455	Down	0.00661	RAN, member RAS oncogene family	540457	Nucleus	enzyme
REEP3	5.37401	Down	0.00661	receptor accessory protein 3	512704	Other	other
ROCK2	5.10532	Down	0.00661	Rho associated coiled-coil containing protein kinase 2	282041	Cytoplasm	kinase
RPL17	5.16225	Down	0.00661	ribosomal protein L17	514046	Cytoplasm	other
SMC4	4.60436	Down	0.00661	structural maintenance of chromosomes 4	353350	Nucleus	transporter
TAX1BP1	3.65279	Down	0.00661	Tax1 binding protein 1	535589	Cytoplasm	other
TPT1	7.93923	Down	0.00661	tumor protein, translationally-controlled 1	326599	Cytoplasm	other
UBE2D3	3.76591	Down	0.00661	ubiquitin conjugating enzyme E2 D3	326583	Cytoplasm	enzyme
USO1	4.3289	Down	0.00661	USO1 vesicle transport factor	317724	Cytoplasm	transporter
VPS35	3.87985	Down	0.00661	VPS35 retromer complex component	521864	Cytoplasm	transporter
PDP1	5.348	Down	0.00684	pyruvate dehyrogenase phosphatase catalytic subunit 1	280891	Cytoplasm	phosphatase
OCIAD1	3.68841	Down	0.00687	OCIA domain containing 1	533520	Cytoplasm	other
PTGR2	6.58873	Down	0.00687	prostaglandin reductase 2	506263	Cytoplasm	enzyme
THAP5	4.82992	Down	0.00687	THAP domain containing 5	614615	Nucleus	other
CALM2	3.33341	Down	0.00731	calmodulin 1	100297344	Cytoplasm	other
MYSM1	3.81319	Down	0.00731	Myb like, SWIRM and MPN domains 1	515332	Nucleus	enzyme
DYNLT3	7.81909	Down	0.00738	dynein light chain Tctex-type 3	613349	Cytoplasm	other
ACTN4	6.51155	Up	0.00757	actinin alpha 4	522269	Cytoplasm	transcription regulator
KTN1	3.59004	Down	0.00757	kinectin 1	537619	Plasma Membrane	transmembrane receptor
OSTC	5.73185	Down	0.00757	oligosaccharyltransferase complex non-catalytic subunit	768033	Cytoplasm	enzyme
RAB21	6.1774	Down	0.00795	RAB21, member RAS oncogene family	507488	Cytoplasm	enzyme
UACA	6.38639	Down	0.00795	uveal autoantigen with coiled-coil domains and ankyrin repeats	281559	Cytoplasm	other
ACTN1	4.81989	Up	0.00843	actinin alpha 1	524770	Cytoplasm	transcription regulator
NAMPT	5.70015	Down	0.00843	nicotinamide phosphoribosyltransferase	520472	Extracellular Space	cytokine
RRAS2	3.32649	Down	0.00843	related RAS viral (r-ras) oncogene homolog 2	519269	Plasma Membrane	enzyme
SYNE2	3.17994	Down	0.00843	spectrin repeat containing nuclear envelope protein 2	540504	Nucleus	other
TMED2	3.98893	Down	0.00843	transmembrane p24 trafficking protein 2	100140040	Cytoplasm	transporter
TTC7A	163.257	Up	0.00843	tetratricopeptide repeat domain 7A	616640	Plasma Membrane	other
ADAM9	3.75549	Down	0.00871	ADAM metallopeptidase domain 9	281600	Plasma Membrane	peptidase
NPM1	5.62947	Down	0.00878	nucleophosmin	614028	Nucleus	transcription regulator
UPF3B	9.03172	Down	0.00878	UPF3 regulator of nonsense transcripts homolog B (yeast)	616181	Nucleus	transporter
CSNK1G3	5.10886	Down	0.00882	casein kinase 1 gamma 3	407190	Cytoplasm	kinase
SREK1	5.20537	Down	0.00886	splicing regulatory glutamic acid and lysine rich protein 1	507801	Nucleus	other
SEPT7	3.22433	Down	0.0095	NA	408000	NA	NA
RSU1	4.70763	Down	0.0095	Ras suppressor protein 1	617534	Cytoplasm	other
SLAIN2	4.92117	Down	0.0095	SLAIN motif family member 2	534203	Cytoplasm	other
TPM4	2.38171	Down	0.0095	tropomyosin 4	535277	Cytoplasm	other
ARL2	88.2791	Up	0.00951	ADP ribosylation factor like GTPase 2	511349	Cytoplasm	enzyme
DYNC1H1	5.94633	Up	0.00951	dynein cytoplasmic 1 heavy chain 1	537748	Cytoplasm	peptidase
DNTTIP2	3.75809	Down	0.00985	deoxynucleotidyltransferase terminal interacting protein 2	511258	Nucleus	other
TFIP11	85.1539	Up	0.00988	tuftelin interacting protein 11	509349	Extracellular Space	other
PARP1	3.6731	Up	0.01	poly(ADP-ribose) polymerase 1	286764	Nucleus	enzyme
ZDHHC6	3.64521	Down	0.0101	zinc finger DHHC-type containing 6	514158	Nucleus	enzyme
PCMTD1	6.51155	Down	0.0102	protein-L-isoaspartate (D-aspartate) O-methyltransferase domain containing 1	521261	Cytoplasm	enzyme
GOLGA4	3.9834	Down	0.0105	golgin A4	538893	Cytoplasm	other
VPS54	5.16225	Down	0.011	VPS54, GARP complex subunit	783762	Extracellular Space	other
ATP5B	2.70382	Up	0.0114	ATP synthase, H+ transporting, mitochondrial F1 complex, beta polypeptide	327675	Cytoplasm	transporter
CCAR1	3.99169	Down	0.0117	cell division cycle and apoptosis regulator 1	767587	Nucleus	transcription regulator
DNAJB4	19.001	Down	0.0117	DnaJ heat shock protein family (Hsp40) member B4	541274	Nucleus	other
ETAA1	4.34694	Down	0.0117	Ewing tumor associated antigen 1	282224	Other	other
FAM60A	4.60436	Down	0.0117	family with sequence similarity 60 member A	538649	Extracellular Space	other
FBXO11	4.19596	Down	0.0117	F-box protein 11	508172	Cytoplasm	enzyme
GALNT1	3.86375	Down	0.0117	polypeptide N-acetylgalactosaminyltransferase 1	282241	Cytoplasm	enzyme
HMGA1	4.92117	Up	0.0117	high mobility group AT-hook 1	618849	Nucleus	transcription regulator
IGSF3	95.1413	Up	0.0117	immunoglobulin superfamily member 3	530939	Plasma Membrane	other
PIAS1	3.36359	Down	0.0117	protein inhibitor of activated STAT 1	509231	Nucleus	transcription regulator
RPS6	2.92411	Down	0.0117	ribosomal protein S6	787914	Cytoplasm	other
SND1	3.56524	Up	0.0117	staphylococcal nuclease and tudor domain containing 1	404098	Nucleus	enzyme
STEAP3	6.47554	Up	0.0117	STEAP3 metalloreductase	504235	Cytoplasm	transporter
ZNF644	5.348	Down	0.0117	zinc finger protein 644	539923	Nucleus	other
CBR4	3.53816	Down	0.0118	carbonyl reductase 4	533020	Cytoplasm	enzyme
DZIP3	16.1448	Down	0.0118	DAZ interacting zinc finger protein 3	537349	Cytoplasm	enzyme
SEC63	3.20428	Down	0.0118	SEC63 homolog, protein translocation regulator	541040	Cytoplasm	transporter
SLC39A14	6.50703	Up	0.0118	solute carrier family 39 member 14	515437	Plasma Membrane	transporter
UQCRB	4.03901	Down	0.0118	ubiquinol-cytochrome c reductase binding protein	616871	Cytoplasm	enzyme
ZC3H10	82.1962	Up	0.0118	zinc finger CCCH-type containing 10	507466	Other	other
ZCCHC11	3.70122	Down	0.0118	zinc finger CCHC-type containing 11	528986	Nucleus	enzyme
RAD50	5.16941	Down	0.0119	RAD50 double strand break repair protein	788127	Nucleus	enzyme
ZMYM1	3.89062	Down	0.0119	zinc finger MYM-type containing 1	527379	Other	other
LIN7C	4.45986	Down	0.012	lin-7 homolog C, crumbs cell polarity complex component	510125	Cytoplasm	other
CEP290	6.42635	Down	0.0122	centrosomal protein 290	282707	Cytoplasm	transcription regulator
CRIPT	4.70763	Down	0.0122	CXXC repeat containing interactor of PDZ3 domain	617723	Cytoplasm	other
FAM96A	2.78562	Down	0.0122	family with sequence similarity 96 member A	512871	Extracellular Space	other
FKBP1A	2.47255	Down	0.0122	FK506 binding protein 1A	614795	Cytoplasm	enzyme
SMIM19	4.9726	Down	0.0122	small integral membrane protein 19	515895	Nucleus	other
ARRB2	60.38	Up	0.0125	arrestin beta 2	281638	Cytoplasm	other
GPR137	67.4619	Up	0.0125	G protein-coupled receptor 137	505015	Other	other
PHAX	3.49429	Down	0.0125	phosphorylated adaptor for RNA export	507478	Cytoplasm	other
DNAJC2	3.75288	Down	0.0126	DnaJ heat shock protein family (Hsp40) member C2	507897	Nucleus	other
GNAI3	2.76446	Down	0.0126	G protein subunit alpha i3	539521	Cytoplasm	enzyme
JMJD1C	3.9504	Down	0.0126	jumonji domain containing 1C	781067	Nucleus	other
SNRNP200	5.28169	Up	0.0126	small nuclear ribonucleoprotein U5 subunit 200	510529	Nucleus	enzyme
CEP83	4.34694	Down	0.013	centrosomal protein 83	618145	Extracellular Space	other
DNM2	15.116	Up	0.013	dynamin 2	511691	Plasma Membrane	enzyme
SCEL	5.37029	Down	0.013	sciellin	784362	Cytoplasm	other
TOP1	3.42475	Down	0.013	topoisomerase (DNA) I	534799	Nucleus	enzyme
YES1	3.24001	Down	0.013	YES proto-oncogene 1, Src family tyrosine kinase	507632	Cytoplasm	kinase
MAF1	81.6284	Up	0.0132	MAF1 homolog, negative regulator of RNA polymerase III	512498	Nucleus	other
ARF4	3.54307	Down	0.0134	ADP ribosylation factor 4	518601	Cytoplasm	enzyme
ANXA3	6.43973	Down	0.0136	annexin A3	518050	Cytoplasm	enzyme
CRAMP1L	53.9294	Up	0.0136	cramped chromatin regulator homolog 1	NA	Other	other
RPL7	15.2316	Down	0.0136	ribosomal protein L7	514966	Nucleus	transcription regulator
PRKAA1	5.01413	Down	0.0137	protein kinase AMP-activated catalytic subunit alpha 1	540404	Cytoplasm	kinase
ZRANB2	3.26255	Down	0.0137	zinc finger RANBP2-type containing 2	508905	Nucleus	transcription regulator
CAPZA2	3.58258	Down	0.014	capping actin protein of muscle Z-line alpha subunit 2	493728	Cytoplasm	other
HIP1	5.79175	Up	0.014	huntingtin interacting protein 1	505919	Cytoplasm	other
ZNF638	2.52976	Down	0.014	zinc finger protein 638	517669	Nucleus	other
ANKRD28	3.39874	Down	0.0143	ankyrin repeat domain 28	529062	Cytoplasm	other
CFL2	9.67325	Down	0.0143	cofilin 2	539332	Extracellular Space	other
CLIP1	2.8206	Down	0.0143	CAP-Gly domain containing linker protein 1	534624	Cytoplasm	other
KRCC1	6.22468	Down	0.0143	lysine rich coiled-coil 1	507166	Extracellular Space	other
MSL3	4.04181	Down	0.0143	male-specific lethal 3 homolog (Drosophila)	515220	Nucleus	transcription regulator
MYO1C	11.9257	Up	0.0143	myosin IC	281937	Cytoplasm	other
NCOA1	2.89788	Down	0.0143	nuclear receptor coactivator 1	525346	Nucleus	transcription regulator
PPIG	6.02516	Down	0.0143	peptidylprolyl isomerase G	783720	Nucleus	enzyme
PRPF8	3.20206	Up	0.0143	pre-mRNA processing factor 8	507371	Nucleus	other
REEP5	4.55042	Down	0.0143	receptor accessory protein 5	617543	Extracellular Space	transporter
YTHDF1	24.471	Up	0.0143	YTH N6-methyladenosine RNA binding protein 1	538525	Other	other
RAP2C	3.91225	Down	0.0145	RAP2C, member of RAS oncogene family	515181	Cytoplasm	enzyme
FN1	2.13465	Up	0.0146	fibronectin 1	280794	Extracellular Space	enzyme
MYH9	3.77899	Up	0.0146	myosin, heavy chain 9, non-muscle	404108	Cytoplasm	enzyme
PICALM	2.57755	Down	0.0146	phosphatidylinositol binding clathrin assembly protein	513579	Cytoplasm	other
ITGA5	6.01265	Up	0.0148	integrin subunit alpha 5	281873	Plasma Membrane	transmembrane receptor
TMEM33	3.23553	Down	0.0148	transmembrane protein 33	614879	Cytoplasm	other
AP5S1	77.4396	Up	0.015	adaptor related protein complex 5 sigma 1 subunit	618505	Cytoplasm	other
HERC4	3.7607	Down	0.015	HECT and RLD domain containing E3 ubiquitin protein ligase 4	533336	Cytoplasm	enzyme
LARGE	44.0173	Up	0.015	LARGE xylosyl- and glucuronyltransferase 1	506466	Cytoplasm	enzyme
PRDM14	88.3403	Up	0.015	PR domain 14	100140032	Nucleus	other
MED25	74.1821	Up	0.0152	mediator complex subunit 25	533865	Nucleus	other
C8H9orf72	5.03852	Down	0.0153	NA	506309	NA	NA
RBBP8	2.9465	Down	0.0153	RB binding protein 8, endonuclease	512977	Nucleus	enzyme
THOC7	6.77866	Down	0.0155	THO complex 7	510250	Nucleus	other
MAGT1	3.70635	Down	0.0156	magnesium transporter 1	100301169	Plasma Membrane	enzyme
RBBP6	3.75549	Down	0.0161	RB binding protein 6, ubiquitin ligase	282034	Nucleus	enzyme
BCL2L1	14.601	Up	0.0163	BCL2 like 1	282152	Cytoplasm	other
PSMD12	2.95672	Down	0.0163	proteasome 26S subunit, non-ATPase 12	538204	Cytoplasm	other
TMEM68	6.70855	Down	0.0163	transmembrane protein 68	534013	Other	other
KIF18B	40.1131	Up	0.0165	kinesin family member 18B	511170	Cytoplasm	other
KIF20B	5.77171	Down	0.0166	kinesin family member 20B	514679	Nucleus	enzyme
EIF3I	3.53326	Up	0.0169	eukaryotic translation initiation factor 3 subunit I	521747	Cytoplasm	translation regulator
UBR4	6.29846	Up	0.017	ubiquitin protein ligase E3 component n-recognin 4	514561	Nucleus	enzyme
VPS51	41.5852	Up	0.017	VPS51, GARP complex subunit	525567	Cytoplasm	other
XRN1	3.36359	Down	0.017	5'-3' exoribonuclease 1	540834	Cytoplasm	enzyme
NSRP1	4.83327	Down	0.0171	nuclear speckle splicing regulatory protein 1	539841	Nucleus	other
VPS29	3.42001	Down	0.0171	VPS29, retromer complex component	513840	Cytoplasm	transporter
FABP5	7.86802	Down	0.0177	fatty acid binding protein 5	281760	Cytoplasm	transporter
FAM208A	2.77022	Down	0.0177	family with sequence similarity 208 member A	510095	Other	other
PRPF39	3.22433	Down	0.0177	pre-mRNA processing factor 39	505547	Nucleus	other
EIF3CL	3.40345	Up	0.0179	eukaryotic translation initiation factor 3 subunit C-like	534882	Other	other
HNRNPA1	3.3776	Down	0.0179	heterogeneous nuclear ribonucleoprotein A1	505093	Nucleus	other
NRAS	2.8699	Down	0.0179	neuroblastoma RAS viral oncogene homolog	506322	Plasma Membrane	enzyme
PI4K2B	6.67607	Down	0.0179	phosphatidylinositol 4-kinase type 2 beta	521790	Cytoplasm	kinase
SSSCA1	72.3038	Up	0.0179	Sjogren syndrome/scleroderma autoantigen 1	511466	Other	other
TMED5	4.55673	Down	0.0179	transmembrane p24 trafficking protein 5	534351	Cytoplasm	other
U2AF2	34.6552	Up	0.0179	U2 small nuclear RNA auxiliary factor 2	507895	Nucleus	other
RHOA	2.16895	Down	0.0182	ras homolog family member A	338049	Cytoplasm	enzyme
ZC3H15	3.4295	Down	0.0182	zinc finger CCCH-type containing 15	535102	Nucleus	other
ERC1	9.32433	Up	0.0183	ELKS/RAB6-interacting/CAST family member 1	519271	Cytoplasm	other
HSPA5	2.64268	Down	0.0185	heat shock protein family A (Hsp70) member 5	415113	Cytoplasm	enzyme
RASA2	5.19455	Down	0.0185	RAS p21 protein activator 2	533491	Cytoplasm	other
SNX4	3.28524	Down	0.0185	sorting nexin 4	519597	Cytoplasm	transporter
CNOT6	3.54062	Down	0.0187	CCR4-NOT transcription complex subunit 6	534707	Nucleus	enzyme
MYADM	5.70015	Up	0.0187	myeloid associated differentiation marker	506295	Nucleus	other
RND3	2.83431	Down	0.0187	Rho family GTPase 3	783333	Cytoplasm	enzyme
RNFT1	6.58873	Down	0.0187	ring finger protein, transmembrane 1	616080	Other	other
TMEM219	87.0034	Up	0.0187	transmembrane protein 219	506622	Plasma Membrane	other
CEP162	5.48313	Down	0.019	centrosomal protein 162	512152	Nucleus	other
FHL3	80.7282	Up	0.019	four and a half LIM domains 3	504795	Plasma Membrane	other
GNB4	3.25352	Down	0.019	G protein subunit beta 4	525962	Plasma Membrane	enzyme
TAPBP	74.9055	Up	0.019	TAP binding protein (tapasin)	504335	Cytoplasm	transporter
ATMIN	3.37995	Down	0.0191	ATM interactor	781217	Nucleus	other
BCKDK	68.1669	Up	0.0191	branched chain ketoacid dehydrogenase kinase	505005	Cytoplasm	kinase
CALM	4.30496	Down	0.0191	NA	326597	NA	NA
DDB1	3.25126	Up	0.0191	damage specific DNA binding protein 1	511951	Nucleus	other
DDHD1	4.42292	Down	0.0191	DDHD domain containing 1	338047	Extracellular Space	enzyme
ERO1L	4.25453	Down	0.0191	endoplasmic reticulum oxidoreductase 1 alpha	NA	Cytoplasm	enzyme
FGGY	48.3016	Up	0.0191	FGGY carbohydrate kinase domain containing	534011	Other	other
HTATSF1	3.26708	Down	0.0191	HIV-1 Tat specific factor 1	526910	Nucleus	transcription regulator
MAGI3	2.72263	Down	0.0191	membrane associated guanylate kinase, WW and PDZ domain containing 3	532952	Cytoplasm	kinase
MGLL	79.7825	Up	0.0191	monoglyceride lipase	505290	Plasma Membrane	enzyme
MSMO1	5.00025	Down	0.0191	methylsterol monooxygenase 1	504481	Cytoplasm	enzyme
MTIF3	31.2114	Up	0.0191	mitochondrial translational initiation factor 3	509987	Cytoplasm	translation regulator
NDNL2	5.07005	Down	0.0191	NSE3 homolog, SMC5-SMC6 complex component	NA	Nucleus	other
PDCD11	48.2013	Up	0.0191	programmed cell death 11	526867	Nucleus	other
PPRC1	5.31474	Up	0.0191	peroxisome proliferator-activated receptor gamma, coactivator-related 1	513279	Nucleus	transcription regulator
PRRG4	6.67145	Down	0.0191	proline rich and Gla domain 4	616767	Plasma Membrane	other
PTP4A2	2.56507	Down	0.0191	protein tyrosine phosphatase type IVA, member 2	614435	Cytoplasm	phosphatase
S100A16	5.70015	Up	0.0191	S100 calcium binding protein A16	505679	Nucleus	other
SMARCA4	8.60396	Up	0.0191	SWI/SNF related, matrix associated, actin dependent regulator of chromatin, subfamily a, member 4	414274	Nucleus	transcription regulator
ZCRB1	3.7399	Down	0.0191	zinc finger CCHC-type and RNA binding motif containing 1	504536	Nucleus	other
RAP1GDS1	4.01667	Down	0.0195	Rap1 GTPase-GDP dissociation stimulator 1	282516	Cytoplasm	other
ZNF215	3.4011	Down	0.0195	zinc finger protein 215	529157	Nucleus	transcription regulator
CNOT7	3.3473	Down	0.0196	CCR4-NOT transcription complex subunit 7	508055	Nucleus	transcription regulator
DHFR	4.94167	Down	0.0199	dihydrofolate reductase	508809	Nucleus	enzyme
PKM	2.90996	Up	0.0199	pyruvate kinase, muscle	512571	Cytoplasm	kinase
RPS2	3.03143	Up	0.0199	ribosomal protein S2	286867	Cytoplasm	other
SCYL2	2.81084	Down	0.0199	SCY1 like pseudokinase 2	782059	Cytoplasm	other
THOC6	44.2008	Up	0.0199	THO complex 6	100125940	Nucleus	other
ZNF677	5.47933	Down	0.0199	zinc finger protein 677	525522	Other	other
RNASEH2A	21.7961	Up	0.0201	ribonuclease H2 subunit A	512830	Nucleus	enzyme
DDX5	2.40994	Down	0.0202	DEAD-box helicase 5	533700	Nucleus	enzyme
IP6K1	50.5276	Up	0.0202	inositol hexakisphosphate kinase 1	534029	Cytoplasm	kinase
POLDIP3	6.60702	Up	0.0202	DNA polymerase delta interacting protein 3	512693	Nucleus	other
RHOQ	7.83536	Down	0.0202	ras homolog family member Q	100139988	Plasma Membrane	enzyme
SUMO1	3.96962	Down	0.0202	small ubiquitin-like modifier 1	614967	Nucleus	enzyme
PQLC3	5.71994	Down	0.0203	PQ loop repeat containing 3	506958	Other	other
RPS3	2.83825	Up	0.0204	ribosomal protein S3	326588	Cytoplasm	enzyme
SNX11	61.1805	Up	0.0204	sorting nexin 11	534567	Cytoplasm	transporter
HNRNPDL	2.54912	Down	0.0207	heterogeneous nuclear ribonucleoprotein D like	534770	Nucleus	other
MPRIP	38.9621	Up	0.0207	myosin phosphatase Rho interacting protein	533979	Cytoplasm	other
ARL6IP6	3.95863	Down	0.0209	ADP ribosylation factor like GTPase 6 interacting protein 6	507137	Other	other
CEP170	3.73213	Down	0.0209	centrosomal protein 170	529230	Nucleus	other
CISD2	7.95576	Down	0.0209	CDGSH iron sulfur domain 2	781260	Cytoplasm	other
CTSD	20.2802	Up	0.0209	cathepsin D	282883	Cytoplasm	peptidase
DBN1	4.3229	Up	0.0209	drebrin 1	505406	Cytoplasm	other
ESRRA	49.4878	Up	0.0209	estrogen related receptor alpha	507834	Nucleus	ligand-dependent nuclear receptor
LARP7	3.54553	Down	0.0209	La ribonucleoprotein domain family member 7	505053	Nucleus	other
POP7	43.5923	Up	0.0209	POP7 homolog, ribonuclease P/MRP subunit	617906	Nucleus	enzyme
RICTOR	3.15142	Down	0.0209	RPTOR independent companion of MTOR complex 2	527459	Cytoplasm	other
GNL1	31.9335	Up	0.0211	G protein nucleolar 1 (putative)	532528	Nucleus	other
PDPR	36.7583	Up	0.0211	pyruvate dehydrogenase phosphatase regulatory subunit	286844	Cytoplasm	enzyme
SLC5A11	42.8434	Up	0.0211	solute carrier family 5 member 11	539084	Plasma Membrane	transporter
SYNGR2	41.9326	Up	0.0211	synaptogyrin 2	513812	Cytoplasm	other
BAZ2A	3.62505	Up	0.0214	bromodomain adjacent to zinc finger domain 2A	509799	Nucleus	transcription regulator
CDC27	3.54799	Down	0.0214	cell division cycle 27	540660	Nucleus	other
CDV3	3.52837	Down	0.0214	CDV3 homolog	504871	Cytoplasm	other
EEF1G	3.65786	Up	0.0214	eukaryotic translation elongation factor 1 gamma	326581	Cytoplasm	translation regulator
LCORL	7.03719	Down	0.0214	ligand dependent nuclear receptor corepressor like	540095	Nucleus	transcription regulator
PPIP5K2	3.03564	Down	0.0214	diphosphoinositol pentakisphosphate kinase 2	780855	Cytoplasm	kinase
REV3L	2.97523	Down	0.0214	REV3 like, DNA directed polymerase zeta catalytic subunit	517422	Nucleus	enzyme
TAF1D	4.62675	Down	0.0214	TATA-box binding protein associated factor, RNA polymerase I subunit D	505533	Nucleus	other
TOB1	4.79324	Down	0.0214	transducer of ERBB2, 1	768016	Nucleus	transcription regulator
LAMTOR3	3.56771	Down	0.0216	late endosomal/lysosomal adaptor, MAPK and MTOR activator 3	533155	Cytoplasm	other
UBL7	55.561	Up	0.0218	ubiquitin like 7	511289	Other	other
IER3IP1	6.1603	Down	0.0221	immediate early response 3 interacting protein 1	768079	Cytoplasm	other
ACTR3	2.3473	Down	0.0224	ARP3 actin related protein 3 homolog	281597	Plasma Membrane	other
B3GNT6	53.6312	Up	0.0224	UDP-GlcNAc:betaGal beta-1,3-N-acetylglucosaminyltransferase 6	540848	Cytoplasm	enzyme
BCLAF1	3.05887	Down	0.0224	BCL2 associated transcription factor 1	540648	Nucleus	transcription regulator
CDK13	2.84021	Down	0.0224	cyclin dependent kinase 13	511147	Nucleus	kinase
CEBPZ	2.6226	Down	0.0224	CCAAT/enhancer binding protein zeta	507575	Nucleus	transcription regulator
CKAP2L	3.24676	Down	0.0224	cytoskeleton associated protein 2 like	507498	Cytoplasm	other
CORO7	35.5801	Up	0.0224	coronin 7	527934	Cytoplasm	other
DNAJB9	3.82113	Down	0.0224	DnaJ heat shock protein family (Hsp40) member B9	614588	Nucleus	other
EOGT	13.5104	Down	0.0224	EGF domain specific O-linked N-acetylglucosamine transferase	508782	Extracellular Space	enzyme
FEM1A	34.9447	Up	0.0224	fem-1 homolog A	516550	Nucleus	transcription regulator
LSM14A	2.55089	Down	0.0224	LSM14A, mRNA processing body assembly factor	538838	Cytoplasm	other
MITD1	8.43273	Down	0.0224	microtubule interacting and trafficking domain containing 1	504291	Cytoplasm	other
MTFR2	3.03774	Down	0.0224	mitochondrial fission regulator 2	534254	Cytoplasm	other
PCNP	2.91602	Down	0.0224	PEST proteolytic signal containing nuclear protein	615197	Nucleus	other
SNAP23	5.3852	Down	0.0224	synaptosome associated protein 23	522423	Plasma Membrane	transporter
SUPT5H	8.53269	Up	0.0224	SPT5 homolog, DSIF elongation factor subunit	519808	Nucleus	transcription regulator
TKT	4.99332	Up	0.0224	transketolase	445425	Cytoplasm	enzyme
TRRAP	5.12304	Up	0.0224	transformation/transcription domain associated protein	507169	Nucleus	transcription regulator
ALDH4A1	35.3589	Up	0.0225	aldehyde dehydrogenase 4 family member A1	100126042	Cytoplasm	enzyme
ATAD2B	3.48703	Down	0.0225	ATPase family, AAA domain containing 2B	518785	Nucleus	other
ATP6AP2	2.87587	Down	0.0225	ATPase H+ transporting accessory protein 2	513520	Cytoplasm	transporter
KAT5	25.9741	Up	0.0225	lysine acetyltransferase 5	505619	Nucleus	transcription regulator
PTK7	118.603	Up	0.0225	protein tyrosine kinase 7 (inactive)	514819	Plasma Membrane	kinase
SLC25A36	3.88523	Down	0.0225	solute carrier family 25 member 36	510392	Cytoplasm	transporter
PQBP1	34.5353	Up	0.0227	polyglutamine binding protein 1	534894	Nucleus	transcription regulator
MOSPD3	15.4443	Up	0.023	motile sperm domain containing 3	506163	Other	other
POMT2	14.9078	Up	0.023	protein O-mannosyltransferase 2	537054	Cytoplasm	enzyme
SPTAN1	4.40762	Up	0.023	spectrin alpha, non-erythrocytic 1	540108	Plasma Membrane	other
TMEM127	42.8434	Up	0.023	transmembrane protein 127	513620	Other	other
SEL1L	2.2958	Down	0.0231	SEL1L ERAD E3 ligase adaptor subunit	614959	Cytoplasm	other
KRR1	3.55537	Down	0.0232	KRR1, small subunit processome component homolog	513714	Nucleus	other
PPWD1	4.12387	Down	0.0232	peptidylprolyl isomerase domain and WD repeat containing 1	517560	Nucleus	enzyme
SERGEF	36.7074	Up	0.0232	secretion regulating guanine nucleotide exchange factor	534377	Nucleus	other
SKA2	4.20469	Down	0.0232	spindle and kinetochore associated complex subunit 2	615847	Nucleus	other
SMG5	14.9596	Up	0.0232	SMG5, nonsense mediated mRNA decay factor	513598	Nucleus	other
ATP6V0D2	2.32463	Down	0.0234	ATPase H+ transporting V0 subunit d2	511839	Cytoplasm	transporter
CCDC59	3.80527	Down	0.0234	coiled-coil domain containing 59	615189	Nucleus	other
ELF1	3.25126	Down	0.0234	E74 like ETS transcription factor 1	505251	Nucleus	transcription regulator
MSRB1	38.9351	Up	0.0234	methionine sulfoxide reductase B1	618441	Other	other
PTGS2	3.24226	Down	0.0234	prostaglandin-endoperoxide synthase 2	282023	Cytoplasm	enzyme
RPS15A	14.3901	Down	0.0234	ribosomal protein S15a	337888	Cytoplasm	other
RRP12	14.0451	Up	0.0234	ribosomal RNA processing 12 homolog	528990	Nucleus	other
SPNS1	38.5859	Up	0.0234	sphingolipid transporter 1 (putative)	505997	Cytoplasm	transporter
CSTF3	3.66293	Down	0.0235	cleavage stimulation factor subunit 3	508491	Nucleus	other
SNHG3	7.85712	Down	0.0235	small nucleolar RNA host gene 3	100505379	Nucleus	other
FLNC	19.1331	Up	0.0236	filamin C	528415	Cytoplasm	other
TMSB4	9.98664	Down	0.0236	thymosin beta 10	781334	Cytoplasm	other
BRWD1	2.9302	Down	0.0238	bromodomain and WD repeat domain containing 1	540661	Nucleus	transcription regulator
EIF2A	2.84218	Down	0.0239	eukaryotic translation initiation factor 2A	614746	Cytoplasm	translation regulator
SCAMP4	36.886	Up	0.0239	secretory carrier membrane protein 4	538819	Cytoplasm	other
FTSJ1	2.99385	Down	0.024	FtsJ RNA methyltransferase homolog 1 (E. coli)	517675	Other	enzyme
RBFA	42.1658	Up	0.024	ribosome binding factor A (putative)	510927	Cytoplasm	other
CDC42BPA	4.55042	Down	0.0241	CDC42 binding protein kinase alpha	538392	Cytoplasm	kinase
NOLC1	6.9644	Up	0.0242	nucleolar and coiled-body phosphoprotein 1	513278	Nucleus	transcription regulator
SRSF2	2.52101	Down	0.0242	serine and arginine rich splicing factor 2	508312	Nucleus	transcription regulator
WASH1	27.398	Up	0.0242	WAS protein family homolog 1	533602	Cytoplasm	other
TTK	5.66863	Down	0.0245	TTK protein kinase	524925	Nucleus	kinase
CDIPT	27.9543	Up	0.0247	CDP-diacylglycerol--inositol 3-phosphatidyltransferase	515135	Cytoplasm	enzyme
ESPL1	6.15176	Up	0.0247	extra spindle pole bodies like 1, separase	506740	Nucleus	peptidase
PRPF6	15.7688	Up	0.0247	pre-mRNA processing factor 6	534228	Nucleus	transcription regulator
ACTR2	4.02503	Down	0.0248	ARP2 actin related protein 2 homolog	538486	Plasma Membrane	other
CLIC4	2.77599	Down	0.0253	chloride intracellular channel 4	286823	Plasma Membrane	ion channel
DSG2	2.16595	Down	0.0253	desmoglein 2	508151	Plasma Membrane	other
FGFR4	31.5594	Up	0.0253	fibroblast growth factor receptor 4	317696	Plasma Membrane	kinase
L3MBTL2	22.8956	Up	0.0253	L3MBTL2 polycomb repressive complex 1 subunit	513297	Nucleus	transcription regulator
MTDH	2.50707	Down	0.0253	metadherin	509788	Cytoplasm	transcription regulator
ZBTB48	55.292	Up	0.0253	zinc finger and BTB domain containing 48	534608	Nucleus	transcription regulator
IFRD1	3.55291	Down	0.0255	interferon related developmental regulator 1	541283	Nucleus	other
SLC25A20	48.5029	Up	0.0255	solute carrier family 25 member 20	518758	Cytoplasm	transporter
STX12	3.13182	Down	0.0255	syntaxin 12	505538	Cytoplasm	other
BOD1L	2.71886	Down	0.0257	biorientation of chromosomes in cell division 1 like 1	NA	Nucleus	other
CMTR1	25.9201	Up	0.0257	cap methyltransferase 1	509620	Nucleus	enzyme
FOXP4	10.578	Up	0.0257	forkhead box P4	517805	Nucleus	transcription regulator
IGFBP5	41.8165	Up	0.0257	insulin like growth factor binding protein 5	404185	Extracellular Space	other
INPP5D	23.5393	Up	0.0257	inositol polyphosphate-5-phosphatase D	507329	Cytoplasm	phosphatase
INTS3	4.90074	Up	0.0257	integrator complex subunit 3	511052	Nucleus	other
IQGAP3	4.5284	Up	0.0257	IQ motif containing GTPase activating protein 3	505886	Plasma Membrane	other
KLHL2	3.17334	Down	0.0257	kelch like family member 2	533936	Cytoplasm	other
KLK6	25.2288	Up	0.0257	kallikrein related peptidase 6	532677	Extracellular Space	peptidase
MGAT1	26.797	Up	0.0257	mannosyl (alpha-1,3-)-glycoprotein beta-1,2-N-acetylglucosaminyltransferase	534248	Cytoplasm	enzyme
PIP5K1C	33.5677	Up	0.0257	phosphatidylinositol-4-phosphate 5-kinase type 1 gamma	508819	Plasma Membrane	kinase
PLEKHM2	43.2611	Up	0.0257	pleckstrin homology and RUN domain containing M2	515552	Extracellular Space	other
TES	3.46295	Down	0.0257	testin LIM domain protein	534965	Plasma Membrane	other
USP1	3.02514	Down	0.0257	ubiquitin specific peptidase 1	516328	Cytoplasm	peptidase
AP1S2	7.79203	Down	0.026	adaptor related protein complex 1 sigma 2 subunit	616331	Cytoplasm	transporter
C15H11orf34	4.89056	Down	0.026	NA	505518	NA	NA
MRPL54	30.1482	Up	0.026	mitochondrial ribosomal protein L54	511926	Cytoplasm	other
PAK1	2.88586	Down	0.026	p21 (RAC1) activated kinase 1	533729	Cytoplasm	kinase
SERINC2	6.20315	Up	0.026	serine incorporator 2	513593	Plasma Membrane	transporter
SHROOM3	3.26255	Up	0.026	shroom family member 3	100139141	Cytoplasm	other
SLC35A3	7.85712	Down	0.026	solute carrier family 35 member A3	520918	Cytoplasm	transporter
TLE3	3.61	Up	0.026	transducin like enhancer of split 3	514326	Nucleus	other
ZBTB1	4.01389	Down	0.026	zinc finger and BTB domain containing 1	526903	Nucleus	other
CNOT4	5.96698	Down	0.0261	CCR4-NOT transcription complex subunit 4	540891	Cytoplasm	enzyme
IBTK	3.70892	Down	0.0261	inhibitor of Bruton tyrosine kinase	540885	Cytoplasm	other
VMA21	2.46741	Down	0.0261	VMA21 vacuolar H+-ATPase homolog (S. cerevisiae)	613674	Cytoplasm	other
WASF1	5.47174	Down	0.0261	WAS protein family member 1	531488	Nucleus	other
CAPNS1	3.28752	Up	0.0262	calpain small subunit 1	281664	Cytoplasm	peptidase
PIAS4	53.2238	Up	0.0262	protein inhibitor of activated STAT 4	534722	Nucleus	transcription regulator
PSMC1	18.5584	Up	0.0262	proteasome 26S subunit, ATPase 1	506238	Nucleus	peptidase
SLC30A1	3.3566	Down	0.0262	solute carrier family 30 member 1	522265	Plasma Membrane	transporter
EPC2	3.33804	Down	0.0263	enhancer of polycomb homolog 2	539432	Other	other
GLG1	3.21318	Up	0.0263	golgi glycoprotein 1	281196	Cytoplasm	other
SASS6	3.18435	Down	0.0264	SAS-6 centriolar assembly protein	504467	Cytoplasm	other
ANXA6	4.51899	Up	0.0265	annexin A6	327685	Plasma Membrane	ion channel
MAP3K7	3.25577	Down	0.0265	mitogen-activated protein kinase kinase kinase 7	529146	Cytoplasm	kinase
ANXA5	3.96412	Down	0.0266	annexin A5	281626	Plasma Membrane	transporter
COTL1	3.00216	Up	0.0266	coactosin like F-actin binding protein 1	617165	Cytoplasm	other
MASTL	5.28535	Down	0.0266	microtubule associated serine/threonine kinase like	540206	Cytoplasm	kinase
MFSD5	9.74053	Up	0.0266	major facilitator superfamily domain containing 5	507921	Other	transporter
PHRF1	23.1029	Up	0.0266	PHD and ring finger domains 1	100126170	Nucleus	other
RPL18	3.22657	Up	0.0266	ribosomal protein L18	509163	Cytoplasm	other
SLC46A1	31.6032	Up	0.0266	solute carrier family 46 member 1	511097	Plasma Membrane	transporter
ZNF740	38.9891	Up	0.0266	zinc finger protein 740	516327	Other	other
HNRNPH3	2.83235	Down	0.0268	heterogeneous nuclear ribonucleoprotein H3	539850	Nucleus	other
HSP90B1	2.51054	Down	0.0268	heat shock protein 90 beta family member 1	282646	Cytoplasm	other
TBCE	3.72438	Down	0.0268	tubulin folding cofactor E	505066	Cytoplasm	other
ESRP2	5.28535	Up	0.0269	epithelial splicing regulatory protein 2	510878	Nucleus	other
TCEB1	3.17554	Down	0.0269	transcription elongation factor B subunit 1	540859	Nucleus	transcription regulator
SYMPK	25.7768	Up	0.027	symplekin	100337373	Cytoplasm	other
TRAPPC12	36.5298	Up	0.027	trafficking protein particle complex 12	615707	Other	other
ABCF3	39.6432	Up	0.0271	ATP binding cassette subfamily F member 3	530975	Other	transporter
ATAD1	3.00008	Down	0.0271	ATPase family, AAA domain containing 1	506045	Other	enzyme
BMP2K	3.72438	Down	0.0271	BMP2 inducible kinase	505766	Nucleus	kinase
DNMT3B	3.27388	Up	0.0271	DNA methyltransferase 3 beta	353354	Nucleus	enzyme
FIP1L1	2.57576	Down	0.0271	factor interacting with PAPOLA and CPSF1	100138550	Nucleus	other
FNDC3B	2.69821	Down	0.0271	fibronectin type III domain containing 3B	615534	Cytoplasm	other
GIN1	6.49352	Down	0.0271	gypsy retrotransposon integrase 1	504972	Other	other
LY6G6E	56.9254	Up	0.0271	lymphocyte antigen 6 complex, locus G6E (pseudogene)	512743	Other	other
PHC1	20.3506	Up	0.0271	polyhomeotic homolog 1	540021	Nucleus	transcription regulator
SETD1A	28.4824	Up	0.0271	SET domain containing 1A	782887	Nucleus	ion channel
SRSF11	3.26708	Down	0.0271	serine and arginine rich splicing factor 11	513451	Nucleus	other
TBK1	6.31595	Down	0.0271	TANK binding kinase 1	533141	Cytoplasm	kinase
TFE3	6.54775	Up	0.0271	transcription factor binding to IGHM enhancer 3	520800	Nucleus	transcription regulator
USP16	2.92006	Down	0.0271	ubiquitin specific peptidase 16	519992	Cytoplasm	peptidase
WDR18	46.5271	Up	0.0271	WD repeat domain 18	533356	Nucleus	other
XPO1	2.73019	Down	0.0272	exportin 1	510568	Nucleus	transporter
ABHD12	8.90737	Up	0.0273	abhydrolase domain containing 12	768242	Plasma Membrane	enzyme
ATP13A3	3.40345	Down	0.0273	ATPase 13A3	523889	Extracellular Space	transporter
ARMC9	46.9157	Up	0.0276	armadillo repeat containing 9	536462	Cytoplasm	other
NDUFA5	3.09513	Down	0.0277	NADH:ubiquinone oxidoreductase subunit A5	327714	Cytoplasm	enzyme
BEND3	31.9335	Up	0.0278	BEN domain containing 3	525371	Nucleus	other
HNRNPA2B1	2.41999	Down	0.0278	heterogeneous nuclear ribonucleoprotein A2/B1	507564	Nucleus	other
LIG1	6.99343	Up	0.0278	DNA ligase 1	100124507	Nucleus	enzyme
LMBRD2	4.3229	Down	0.0278	LMBR1 domain containing 2	510014	Other	other
SCYL1	31.801	Up	0.0278	SCY1 like pseudokinase 1	515247	Cytoplasm	kinase
TAB2	2.59548	Down	0.0278	TGF-beta activated kinase 1/MAP3K7 binding protein 2	540203	Cytoplasm	other
VAT1	5.30738	Up	0.0278	vesicle amine transport 1	510698	Plasma Membrane	transporter
XPNPEP2	3.35893	Up	0.028	X-prolyl aminopeptidase 2	504822	Plasma Membrane	peptidase
IGF2BP1	7.30559	Up	0.0281	insulin like growth factor 2 mRNA binding protein 1	516853	Cytoplasm	translation regulator
PNISR	3.42475	Down	0.0282	PNN interacting serine and arginine rich protein	768209	Nucleus	other
SRP19	3.64268	Down	0.0282	signal recognition particle 19	514960	Cytoplasm	other
EHMT1	23.4254	Up	0.0285	euchromatic histone lysine methyltransferase 1	528606	Nucleus	transcription regulator
HIF1A	2.61172	Down	0.0285	hypoxia inducible factor 1 alpha subunit	281814	Nucleus	transcription regulator
MRPS34	33.5444	Up	0.0285	mitochondrial ribosomal protein S34	618357	Cytoplasm	other
PRKAB1	11.1734	Up	0.0285	protein kinase AMP-activated non-catalytic subunit beta 1	534107	Nucleus	kinase
SUPT6H	3.11234	Up	0.0285	SPT6 homolog, histone chaperone	538671	Nucleus	transcription regulator
ABR	6.00848	Up	0.0287	active BCR-related	515556	Cytoplasm	other
DOLK	19.8216	Up	0.0287	dolichol kinase	526844	Cytoplasm	kinase
DYNLL2	2.93834	Up	0.0289	dynein light chain LC8-type 2	540369	Cytoplasm	other
IFT74	6.94031	Down	0.0289	intraflagellar transport 74	514024	Cytoplasm	other
ASF1A	3.18877	Down	0.029	anti-silencing function 1A histone chaperone	618099	Nucleus	other
CERS3	22.0239	Down	0.029	ceramide synthase 3	614354	Nucleus	transcription regulator
RAD23B	2.61897	Down	0.029	RAD23 homolog B, nucleotide excision repair protein	530189	Nucleus	other
SMYD5	27.7997	Up	0.0291	SMYD family member 5	509313	Other	other
SPIN1	2.73019	Down	0.0291	spindlin 1	541068	Nucleus	other
AGPAT6	25.5278	Up	0.0292	glycerol-3-phosphate acyltransferase 4	NA	Cytoplasm	enzyme
ESF1	4.3319	Down	0.0292	ESF1 nucleolar pre-rRNA processing protein homolog	533375	Nucleus	other
FARP1	20.1401	Up	0.0292	FERM, ARH/RhoGEF and pleckstrin domain protein 1	531927	Plasma Membrane	other
KIF21A	3.37292	Down	0.0292	kinesin family member 21A	540076	Cytoplasm	other
KLK5	36.3781	Up	0.0292	kallikrein related peptidase 5	617418	Extracellular Space	peptidase
LAMP1	5.27803	Up	0.0292	lysosomal associated membrane protein 1	281897	Plasma Membrane	other
SEC62	2.95263	Down	0.0292	SEC62 homolog, preprotein translocation factor	538938	Cytoplasm	transporter
SPRYD4	25.0719	Up	0.0292	SPRY domain containing 4	539560	Cytoplasm	other
TMOD3	2.32785	Down	0.0292	tropomodulin 3	533257	Cytoplasm	other
USP45	6.62996	Down	0.0292	ubiquitin specific peptidase 45	540972	Nucleus	peptidase
WWOX	44.0173	Up	0.0292	WW domain containing oxidoreductase	618792	Cytoplasm	enzyme
LATS1	3.38229	Down	0.0294	large tumor suppressor kinase 1	535935	Nucleus	kinase
FCHO2	4.48466	Down	0.0295	FCH domain only 2	540808	Cytoplasm	other
TRAM2	13.4917	Up	0.0295	translocation associated membrane protein 2	617287	Other	other
C1GALT1	3.90413	Down	0.0296	core 1 synthase, glycoprotein-N-acetylgalactosamine 3-beta-galactosyltransferase 1	539417	Plasma Membrane	enzyme
PPIL4	3.06312	Down	0.0296	peptidylprolyl isomerase like 4	535676	Nucleus	enzyme
SNIP1	29.795	Up	0.0296	Smad nuclear interacting protein 1	525944	Nucleus	other
SNX29	51.9842	Up	0.0296	sorting nexin 29	518366	Cytoplasm	other
GEN1	4.93141	Down	0.0297	GEN1, Holliday junction 5' flap endonuclease	785690	Cytoplasm	enzyme
ACTB	2.25636	Up	0.0299	actin beta	280979	Cytoplasm	other
EIF3B	13.0321	Up	0.0299	eukaryotic translation initiation factor 3 subunit B	789999	Cytoplasm	translation regulator
RHOB	2.84613	Down	0.0299	ras homolog family member B	515118	Cytoplasm	enzyme
MYL9	4.50023	Up	0.0301	myosin light chain 9	505964	Cytoplasm	other
HNRNPA3	3.59004	Down	0.0303	heterogeneous nuclear ribonucleoprotein A3	782669	Nucleus	other
SLC25A1	34.392	Up	0.0303	solute carrier family 25 member 1	282476	Other	transporter
TSPAN13	5.73582	Down	0.0303	tetraspanin 13	526460	Plasma Membrane	other
CREG1	9.11979	Down	0.0304	cellular repressor of E1A stimulated genes 1	530908	Nucleus	transcription regulator
SUSD2	5.33319	Up	0.0304	sushi domain containing 2	510458	Extracellular Space	other
DKC1	3.95314	Up	0.0306	dyskerin pseudouridine synthase 1	525619	Nucleus	enzyme
ANKRD52	69.9378	Up	0.0309	ankyrin repeat domain 52	521057	Nucleus	transcription regulator
DHRS11	16.1897	Up	0.0309	dehydrogenase/reductase 11	510264	Other	other
DTNB	23.3282	Up	0.0309	dystrobrevin beta	534119	Plasma Membrane	other
ELL2	2.84613	Down	0.0309	elongation factor for RNA polymerase II 2	782605	Nucleus	transcription regulator
ENPP5	8.46201	Down	0.0309	ectonucleotide pyrophosphatase/phosphodiesterase 5 (putative)	512304	Extracellular Space	enzyme
FASN	4.81655	Up	0.0309	fatty acid synthase	281152	Cytoplasm	enzyme
GALNT3	2.79336	Down	0.0309	polypeptide N-acetylgalactosaminyltransferase 3	535458	Cytoplasm	enzyme
MAL2	2.85008	Down	0.0309	mal, T-cell differentiation protein 2 (gene/pseudogene)	511940	Plasma Membrane	transporter
PFAS	26.8714	Up	0.0309	phosphoribosylformylglycinamidine synthase	520318	Cytoplasm	enzyme
PRKCZ	4.21052	Up	0.0309	protein kinase C zeta	286877	Cytoplasm	kinase
SENP6	2.98349	Down	0.0309	SUMO1/sentrin specific peptidase 6	533853	Cytoplasm	peptidase
UST	14.9804	Down	0.0309	uronyl 2-sulfotransferase	535975	Cytoplasm	enzyme
MRPL46	20.0149	Up	0.031	mitochondrial ribosomal protein L46	540720	Cytoplasm	other
PHF3	2.50012	Down	0.031	PHD finger protein 3	522928	Nucleus	other
PLOD3	62.8569	Up	0.031	procollagen-lysine,2-oxoglutarate 5-dioxygenase 3	514996	Cytoplasm	enzyme
COX7B	16.5987	Down	0.0312	cytochrome c oxidase subunit 7B	100300550	Cytoplasm	enzyme
ECSIT	50.7382	Up	0.0312	ECSIT signalling integrator	507245	Nucleus	transcription regulator
LRRC40	3.89332	Down	0.0312	leucine rich repeat containing 40	526961	Nucleus	other
MIER1	2.82451	Down	0.0312	MIER1 transcriptional regulator	538742	Nucleus	other
MMP12	3.08228	Down	0.0312	matrix metallopeptidase 12	526981	Extracellular Space	peptidase
NOP58	2.65001	Down	0.0314	NOP58 ribonucleoprotein	507155	Nucleus	enzyme
CHD1	2.41496	Down	0.0315	chromodomain helicase DNA binding protein 1	505123	Nucleus	enzyme
DNAJA1	2.76446	Down	0.0315	DnaJ heat shock protein family (Hsp40) member A1	528862	Nucleus	other
EFTUD2	8.988	Up	0.0315	elongation factor Tu GTP binding domain containing 2	509425	Nucleus	enzyme
FURIN	48.8403	Up	0.0315	furin, paired basic amino acid cleaving enzyme	281374	Cytoplasm	peptidase
IDH3B	4.03901	Up	0.0315	isocitrate dehydrogenase 3 (NAD(+)) beta	613338	Cytoplasm	enzyme
KIAA1715	3.2288	Down	0.0315	lunapark, ER junction formation factor	533298	Cytoplasm	other
ODF2L	5.92165	Down	0.0315	outer dense fiber of sperm tails 2 like	533508	Cytoplasm	other
TIMP2	16.691	Up	0.0315	TIMP metallopeptidase inhibitor 2	282093	Extracellular Space	other
AKT3	2.59728	Down	0.0316	AKT serine/threonine kinase 3	100137872	Cytoplasm	kinase
CGGBP1	5.10886	Down	0.0316	CGG triplet repeat binding protein 1	613824	Nucleus	transcription regulator
GCC2	2.66845	Down	0.0316	GRIP and coiled-coil domain containing 2	539484	Cytoplasm	other
KLHL20	4.60755	Down	0.0316	kelch like family member 20	511387	Plasma Membrane	enzyme
MLXIPL	33.8011	Up	0.0316	MLX interacting protein like	788534	Nucleus	transcription regulator
RPAP3	2.93223	Down	0.0316	RNA polymerase II associated protein 3	510621	Other	enzyme
RPS9	4.88379	Up	0.0317	ribosomal protein S9	533892	Cytoplasm	translation regulator
METTL17	16.0333	Up	0.0318	methyltransferase like 17	514880	Nucleus	other
ALDOA	5.11594	Up	0.032	aldolase, fructose-bisphosphate A	509566	Cytoplasm	enzyme
MBNL1	12.969	Down	0.032	muscleblind like splicing regulator 1	781653	Nucleus	other
SHB	31.9557	Up	0.032	SH2 domain containing adaptor protein B	538275	Cytoplasm	other
TUFM	5.20537	Up	0.0322	Tu translation elongation factor, mitochondrial	281556	Cytoplasm	translation regulator
FAM117A	30.0647	Up	0.0323	family with sequence similarity 117 member A	509931	Other	transporter
VEZF1	3.49187	Down	0.0323	vascular endothelial zinc finger 1	539120	Nucleus	transcription regulator
SLK	2.34242	Down	0.0325	STE20 like kinase	535342	Nucleus	kinase
PAF1	4.27522	Up	0.0328	PAF1 homolog, Paf1/RNA polymerase II complex component	528744	Nucleus	other
WASF2	3.15579	Up	0.0328	WAS protein family member 2	504482	Plasma Membrane	other
ANKRD26	3.72696	Down	0.0329	ankyrin repeat domain 26	533620	Nucleus	transcription regulator
RPL8	2.91602	Up	0.033	ribosomal protein L8	535056	Other	other
SH3GL1	3.00424	Up	0.033	SH3 domain containing GRB2 like 1, endophilin A2	512719	Cytoplasm	other
BAP1	30.8458	Up	0.0333	BRCA1 associated protein 1	100124510	Nucleus	peptidase
CAMSAP3	13.4357	Up	0.0333	calmodulin regulated spectrin associated protein family member 3	616206	Cytoplasm	other
CCNG1	2.79917	Down	0.0333	cyclin G1	281671	Nucleus	other
PTGES	28.1293	Up	0.0333	prostaglandin E synthase	282019	Cytoplasm	enzyme
AP1B1	13.1046	Up	0.0334	adaptor related protein complex 1 beta 1 subunit	506192	Cytoplasm	transporter
JUP	5.18017	Up	0.0334	junction plakoglobin	445543	Plasma Membrane	other
ORC4	4.41986	Down	0.0334	origin recognition complex subunit 4	529245	Nucleus	other
PLSCR1	4.86352	Down	0.0334	phospholipid scramblase 1	513193	Plasma Membrane	enzyme
ZNF335	21.6606	Up	0.0334	zinc finger protein 335	535476	Nucleus	other
BOK	29.7744	Up	0.0335	BOK, BCL2 family apoptosis regulator	504851	Cytoplasm	other
GPX2	33.1744	Up	0.0335	glutathione peroxidase 2	533088	Cytoplasm	enzyme
MRM1	31.669	Up	0.0335	mitochondrial rRNA methyltransferase 1	526282	Cytoplasm	other
NUCB2	6.87329	Down	0.0335	nucleobindin 2	509003	Nucleus	other
SF3A2	23.5067	Up	0.0335	splicing factor 3a subunit 2	789082	Nucleus	other
SIDT2	11.4161	Up	0.0337	SID1 transmembrane family member 2	513462	Cytoplasm	other
FAM83B	4.30496	Down	0.0338	family with sequence similarity 83 member B	540231	Cytoplasm	other
CDH1	2.16445	Up	0.0339	cadherin 1	282637	Plasma Membrane	other
CHID1	22.5804	Up	0.0339	chitinase domain containing 1	504781	Extracellular Space	other
DSC2	3.16455	Down	0.0339	desmocollin 2	281128	Plasma Membrane	other
NSA2	4.74366	Down	0.0339	NSA2, ribosome biogenesis homolog	522309	Nucleus	other
PHF23	19.7393	Up	0.0339	PHD finger protein 23	539774	Other	other
SNX10	7.3513	Down	0.0339	sorting nexin 10	508836	Cytoplasm	transporter
WBP4	3.04407	Down	0.0339	WW domain binding protein 4	506275	Cytoplasm	other
ALAS1	19.0934	Up	0.034	5'-aminolevulinate synthase 1	534286	Cytoplasm	enzyme
ARL14EP	2.73777	Down	0.0342	ADP ribosylation factor like GTPase 14 effector protein	523894	Other	other
CEP95	3.01676	Down	0.0343	centrosomal protein 95	506840	Cytoplasm	other
ZNF583	4.25748	Down	0.0343	zinc finger protein 583	789836	Nucleus	other
EIF3L	2.50012	Up	0.0344	eukaryotic translation initiation factor 3 subunit L	514449	Cytoplasm	other
PGM1	64	Up	0.0345	phosphoglucomutase 1	534402	Cytoplasm	enzyme
XAB2	17.6672	Up	0.0346	XPA binding protein 2	528991	Nucleus	other
ARHGAP31	31.3632	Up	0.0347	Rho GTPase activating protein 31	515490	Cytoplasm	other
CLTB	15.2316	Up	0.0347	clathrin light chain B	281698	Plasma Membrane	other
DAB2IP	35.9271	Up	0.0347	DAB2 interacting protein	541268	Plasma Membrane	other
EIF3D	2.63536	Up	0.0347	eukaryotic translation initiation factor 3 subunit D	515226	Cytoplasm	other
FOLR3	32.4692	Up	0.0347	folate receptor 3	516067	Extracellular Space	other
LUC7L3	3.07162	Down	0.0347	LUC7 like 3 pre-mRNA splicing factor	539955	Nucleus	other
SEC14L1	3.605	Up	0.0347	SEC14 like lipid binding 1	513449	Cytoplasm	transporter
THOC2	2.5088	Down	0.0347	THO complex 2	507738	Nucleus	other
URB1	32.6497	Up	0.0347	URB1 ribosome biogenesis 1 homolog (S. cerevisiae)	530483	Nucleus	other
ZNF408	30.739	Up	0.0347	zinc finger protein 408	617377	Nucleus	other
EDC3	9.52685	Up	0.035	enhancer of mRNA decapping 3	517979	Cytoplasm	other
EPB41L4A	2.6081	Down	0.035	erythrocyte membrane protein band 4.1 like 4A	519867	Extracellular Space	other
NBN	3.2065	Down	0.035	nibrin	522943	Nucleus	other
PRRC2A	11.7697	Up	0.035	proline rich coiled-coil 2A	538553	Cytoplasm	other
YPEL5	3.41054	Down	0.035	yippee like 5	780856	Nucleus	other
ACADVL	31.3414	Up	0.0351	acyl-CoA dehydrogenase, very long chain	282130	Cytoplasm	enzyme
AZIN1	2.76063	Down	0.0351	antizyme inhibitor 1	532835	Cytoplasm	enzyme
KCMF1	2.30857	Down	0.0351	potassium channel modulatory factor 1	613522	Other	enzyme
SWAP70	3.17774	Down	0.0351	SWAP switching B-cell complex 70kDa subunit	533720	Cytoplasm	other
DDX41	57.68	Up	0.0352	DEAD-box helicase 41	505276	Nucleus	enzyme
GPANK1	12.8884	Up	0.0355	G-patch domain and ankyrin repeats 1	617553	Nucleus	transcription regulator
ACAD11	4.7866	Down	0.0356	acyl-CoA dehydrogenase family member 11	526956	Cytoplasm	enzyme
ALKBH7	31.5813	Up	0.0356	alkB homolog 7	535305	Cytoplasm	other
C24H18orf21	2.91804	Down	0.0356	NA	512779	NA	NA
CAPN5	10.8981	Up	0.0356	calpain 5	536988	Cytoplasm	peptidase
CCNF	32.5142	Up	0.0356	cyclin F	505200	Nucleus	other
HLTF	2.87388	Down	0.0356	helicase like transcription factor	539633	Nucleus	transcription regulator
RAPGEF1	25.9741	Up	0.0356	Rap guanine nucleotide exchange factor 1	520454	Cytoplasm	other
ULK1	18.8566	Up	0.0356	unc-51 like autophagy activating kinase 1	526310	Cytoplasm	kinase
MOV10	3.4011	Up	0.0357	Mov10 RISC complex RNA helicase	523206	Nucleus	enzyme
NLRX1	31.3849	Up	0.036	NLR family member X1	539974	Cytoplasm	other
NUP54	3.01258	Down	0.036	nucleoporin 54	506916	Nucleus	transporter
PIK3CA	2.65921	Down	0.036	phosphatidylinositol-4,5-bisphosphate 3-kinase catalytic subunit alpha	282306	Cytoplasm	kinase
APH1A	20.5918	Up	0.0361	aph-1 homolog A, gamma-secretase subunit	539247	Cytoplasm	peptidase
ZFP36L2	2.94037	Down	0.0361	ZFP36 ring finger protein like 2	767898	Nucleus	transcription regulator
CYCS	8.52677	Down	0.0362	cytochrome c, somatic	510767	Cytoplasm	transporter
SLC7A8	2.28945	Up	0.0362	solute carrier family 7 member 8	536818	Plasma Membrane	transporter
ZC3H11A	2.89387	Down	0.0362	zinc finger CCCH-type containing 11A	529699	Nucleus	other
CLK1	4.50023	Down	0.0363	CDC like kinase 1	613808	Nucleus	kinase
MVP	27.646	Up	0.0363	major vault protein	516456	Nucleus	other
PNPLA6	10.0144	Up	0.0363	patatin like phospholipase domain containing 6	767822	Cytoplasm	enzyme
POLRMT	16.7026	Up	0.0363	RNA polymerase mitochondrial	504757	Cytoplasm	enzyme
TAGLN2	3.19098	Up	0.0363	transgelin 2	282379	Cytoplasm	other
THRAP3	2.41496	Up	0.0363	thyroid hormone receptor associated protein 3	505228	Nucleus	transcription regulator
H3F3A	3.26029	Down	0.0364	H3 histone, family 3A	326601	Nucleus	other
GDPD5	12.3977	Up	0.0365	glycerophosphodiester phosphodiesterase domain containing 5	532719	Plasma Membrane	enzyme
ABHD17B	4.41373	Down	0.0367	abhydrolase domain containing 17B	781153	Other	peptidase
AP2A1	57.4805	Up	0.0367	adaptor related protein complex 2 alpha 1 subunit	784636	Cytoplasm	transporter
BTF3	2.65737	Down	0.0367	basic transcription factor 3	281031	Nucleus	transcription regulator
CLINT1	2.12285	Down	0.0367	clathrin interactor 1	538540	Cytoplasm	other
EIF4A2	3.2065	Down	0.0367	eukaryotic translation initiation factor 4A2	286819	Cytoplasm	translation regulator
HNRNPUL2	2.18253	Up	0.0367	heterogeneous nuclear ribonucleoprotein U like 2	616476	Nucleus	other
LHPP	28.0125	Up	0.0367	phospholysine phosphohistidine inorganic pyrophosphate phosphatase	534183	Cytoplasm	phosphatase
MORC2	7.75432	Up	0.0367	MORC family CW-type zinc finger 2	504634	Nucleus	other
PRKAR1A	6.88282	Up	0.0367	protein kinase cAMP-dependent type I regulatory subunit alpha	615074	Cytoplasm	kinase
PSKH1	24.9852	Up	0.0367	protein serine kinase H1	509656	Nucleus	kinase
RPTOR	3.96137	Up	0.0367	regulatory associated protein of MTOR complex 1	507056	Cytoplasm	other
DCUN1D4	10.5487	Down	0.0369	defective in cullin neddylation 1 domain containing 4	538195	Nucleus	other
SRFBP1	3.71407	Down	0.0369	serum response factor binding protein 1	617136	Nucleus	other
CD63	3.96412	Up	0.037	CD63 molecule	404156	Plasma Membrane	other
CHD9	2.57576	Down	0.037	chromodomain helicase DNA binding protein 9	539275	Cytoplasm	other
CNTNAP1	26.3184	Up	0.037	contactin associated protein 1	540997	Plasma Membrane	other
DTD1	5.1337	Up	0.037	D-tyrosyl-tRNA deacylase 1	514493	Cytoplasm	enzyme
RPSA	2.27837	Up	0.037	ribosomal protein SA	281898	Cytoplasm	translation regulator
ATXN2L	8.1681	Up	0.0371	ataxin 2 like	539507	Nucleus	other
GTF3C1	46.4627	Up	0.0371	general transcription factor IIIC subunit 1	509874	Nucleus	transcription regulator
SMAD5	4.82992	Down	0.0373	SMAD family member 5	768050	Nucleus	transcription regulator
CHMP2B	3.62756	Down	0.0374	charged multivesicular body protein 2B	615954	Cytoplasm	other
RBMX2	3.00424	Down	0.0374	RNA binding motif protein, X-linked 2	613705	Other	other
TBC1D17	29.7538	Up	0.0374	TBC1 domain family member 17	514858	Cytoplasm	other
CAPZB	3.41764	Up	0.0375	capping actin protein of muscle Z-line beta subunit	338052	Cytoplasm	other
DNALI1	32.8541	Up	0.0375	dynein axonemal light intermediate chain 1	529053	Cytoplasm	other
TIMP1	3.25577	Up	0.0375	TIMP metallopeptidase inhibitor 1	282092	Extracellular Space	cytokine
CHCHD8	20.8359	Up	0.0376	cytochrome c oxidase assembly factor 4 homolog	100296470	Other	other
CTAGE5	2.88186	Down	0.0377	CTAGE family member 5, ER export factor	513132	Cytoplasm	enzyme
ARHGEF5	22.285	Up	0.038	Rho guanine nucleotide exchange factor 5	516290	Cytoplasm	other
FBXO5	3.42713	Down	0.038	F-box protein 5	515080	Nucleus	enzyme
FGD1	29.1011	Up	0.038	FYVE, RhoGEF and PH domain containing 1	100124501	Cytoplasm	other
GATAD2A	12.6407	Up	0.038	GATA zinc finger domain containing 2A	508384	Nucleus	transcription regulator
RPLP1	3.51129	Up	0.038	ribosomal protein lateral stalk subunit P1	533285	Cytoplasm	other
ZP2	33.2205	Up	0.038	zona pellucida glycoprotein 2	280963	Extracellular Space	other
CCDC53	3.13399	Down	0.0382	coiled-coil domain containing 53	613720	Cytoplasm	other
KDM5C	5.18376	Up	0.0382	lysine demethylase 5C	281490	Nucleus	enzyme
PROSAPIP1	6.34227	Up	0.0382	NA	512397	NA	NA
RECQL4	13.2967	Up	0.0382	RecQ like helicase 4	515472	Nucleus	enzyme
SNRNP25	21.2148	Up	0.0382	small nuclear ribonucleoprotein U11/U12 subunit 25	513526	Nucleus	other
TONSL	19.3868	Up	0.0382	tonsoku-like, DNA repair protein	505102	Cytoplasm	transcription regulator
WDR34	29.94	Up	0.0382	WD repeat domain 34	531489	Cytoplasm	other
ARID4A	3.17554	Down	0.0386	AT-rich interaction domain 4A	531515	Nucleus	transcription regulator
DSP	2.24856	Up	0.0386	desmoplakin	514360	Plasma Membrane	other
GAPDH	2.97523	Up	0.0386	glyceraldehyde-3-phosphate dehydrogenase	281181	Cytoplasm	enzyme
GIGYF2	3.08656	Up	0.0386	GRB10 interacting GYF protein 2	506913	Cytoplasm	other
ILF3	4.24864	Up	0.0386	interleukin enhancer binding factor 3	614936	Nucleus	transcription regulator
NCAPD2	3.49187	Up	0.0386	non-SMC condensin I complex subunit D2	786159	Nucleus	other
NDUFV1	8.10606	Up	0.0386	NADH:ubiquinone oxidoreductase core subunit V1	287014	Cytoplasm	enzyme
NMD3	3.40818	Down	0.0386	NMD3 ribosome export adaptor	509871	Nucleus	other
PES1	13.2599	Up	0.0386	pescadillo ribosomal biogenesis factor 1	511676	Nucleus	other
PKIA	6.22037	Down	0.0386	protein kinase (cAMP-dependent, catalytic) inhibitor alpha	613524	Cytoplasm	other
ZNF470	35.7532	Up	0.0386	zinc finger protein 470	444866	Nucleus	other
NEURL4	24.5049	Up	0.0388	neuralized E3 ubiquitin protein ligase 4	528485	Other	other
NPL	3.26934	Down	0.0392	N-acetylneuraminate pyruvate lyase	507597	Cytoplasm	enzyme
ADA	26.3367	Up	0.0393	adenosine deaminase	280712	Cytoplasm	enzyme
B3GNT3	32.1334	Up	0.0393	UDP-GlcNAc:betaGal beta-1,3-N-acetylglucosaminyltransferase 3	784997	Cytoplasm	enzyme
DCAF11	16.6679	Up	0.0393	DDB1 and CUL4 associated factor 11	539433	Nucleus	other
LOC531152	39.5882	Up	0.0393	NA	531152	NA	NA
MCFD2	3.0504	Down	0.0393	multiple coagulation factor deficiency 2	616647	Cytoplasm	other
MTHFD1L	3.13182	Up	0.0393	methylenetetrahydrofolate dehydrogenase (NADP+ dependent) 1-like	534296	Cytoplasm	enzyme
PRODH	32.1334	Up	0.0393	proline dehydrogenase 1	505094	Cytoplasm	enzyme
PTPN12	2.85008	Down	0.0393	protein tyrosine phosphatase, non-receptor type 12	531877	Cytoplasm	phosphatase
SF3B2	2.89989	Up	0.0393	splicing factor 3b subunit 2	531931	Nucleus	other
SHCBP1	2.90996	Down	0.0393	SHC binding and spindle associated 1	523367	Other	other
SMC3	2.98556	Down	0.0393	structural maintenance of chromosomes 3	281729	Nucleus	other
AKT1S1	14.9285	Up	0.0396	AKT1 substrate 1	514859	Cytoplasm	other
LAPTM4A	2.35545	Down	0.0396	lysosomal protein transmembrane 4 alpha	404135	Cytoplasm	other
NLGN2	25.6698	Up	0.0399	neuroligin 2	787986	Plasma Membrane	enzyme
NUDC	4.53154	Up	0.0399	nuclear distribution C, dynein complex regulator	513277	Cytoplasm	other
SPIC	3.71149	Down	0.0399	Spi-C transcription factor	616438	Nucleus	transcription regulator
SMAD7	25.4925	Up	0.0402	SMAD family member 7	535916	Nucleus	transcription regulator
CXXC1	36.1519	Up	0.0404	CXXC finger protein 1	511446	Nucleus	transcription regulator
EEF2	2.33918	Up	0.0404	eukaryotic translation elongation factor 2	281138	Cytoplasm	translation regulator
GNE	3.47979	Down	0.0404	glucosamine (UDP-N-acetyl)-2-epimerase/N-acetylmannosamine kinase	782201	Cytoplasm	kinase
CLTC	1.86865	Down	0.0406	clathrin heavy chain	281080	Plasma Membrane	other
COMMD9	28.4233	Up	0.0406	COMM domain containing 9	510280	Other	other
DUS2	34.6552	Up	0.0406	dihydrouridine synthase 2	509795	Cytoplasm	other
KIAA1551	2.19771	Down	0.0406	KIAA1551	510651	Other	other
NHLRC2	3.5186	Down	0.0406	NHL repeat containing 2	534327	Other	enzyme
RAB8B	2.71886	Down	0.0406	RAB8B, member RAS oncogene family	614242	Cytoplasm	enzyme
CCDC28B	9.59977	Up	0.0408	coiled-coil domain containing 28B	507607	Cytoplasm	other
CLCN3	24.916	Up	0.0408	chloride voltage-gated channel 3	522719	Plasma Membrane	ion channel
LGALS9	45.4119	Up	0.0408	galectin 9	510813	Plasma Membrane	other
PTBP2	7.67943	Down	0.0408	polypyrimidine tract binding protein 2	537341	Nucleus	other
ZFYVE26	6.00016	Up	0.0408	zinc finger FYVE-type containing 26	514402	Cytoplasm	other
AP3S1	6.62077	Down	0.0409	adaptor related protein complex 3 sigma 1 subunit	536359	Cytoplasm	transporter
ARHGDIA	2.73208	Up	0.0409	Rho GDP dissociation inhibitor alpha	338054	Cytoplasm	other
ATP6V1A	2.05053	Down	0.0409	ATPase H+ transporting V1 subunit A	282147	Plasma Membrane	transporter
CLN6	31.125	Up	0.0409	ceroid-lipofuscinosis, neuronal 6, late infantile, variant	617615	Cytoplasm	other
COL17A1	22.9433	Up	0.0409	collagen type XVII alpha 1	513804	Extracellular Space	other
DMAP1	27.6652	Up	0.0409	DNA methyltransferase 1 associated protein 1	508127	Nucleus	transcription regulator
EHMT2	14.1821	Up	0.0409	euchromatic histone lysine methyltransferase 2	514062	Nucleus	transcription regulator
TPR	2.20534	Down	0.0409	translocated promoter region, nuclear basket protein	507869	Nucleus	transporter
TWSG1	4.36506	Down	0.0409	twisted gastrulation BMP signaling modulator 1	537290	Extracellular Space	other
ZNF22	4.04181	Down	0.0409	zinc finger protein 22	768051	Nucleus	other
ZNF48	27.5886	Up	0.0409	zinc finger protein 48	512477	Nucleus	other
USP22	3.75549	Up	0.041	ubiquitin specific peptidase 22	509694	Nucleus	peptidase
AP3D1	2.90996	Up	0.0411	adaptor related protein complex 3 delta 1 subunit	281023	Cytoplasm	transporter
C2CD2	14.6619	Up	0.0411	C2 calcium dependent domain containing 2	529537	Cytoplasm	other
CCDC120	16.0222	Up	0.0411	coiled-coil domain containing 120	508704	Plasma Membrane	other
GLS	6.35988	Down	0.0411	glutaminase	525335	Cytoplasm	enzyme
NCL	2.14206	Down	0.0411	nucleolin	497013	Nucleus	other
PRPSAP1	3.88792	Up	0.0411	phosphoribosyl pyrophosphate synthetase associated protein 1	515538	Extracellular Space	other
RPS6KA1	8.9321	Up	0.0411	ribosomal protein S6 kinase A1	533908	Cytoplasm	kinase
CCNE2	3.74249	Down	0.0412	cyclin E2	538436	Nucleus	other
CCT3	2.33918	Up	0.0412	chaperonin containing TCP1 subunit 3	504735	Cytoplasm	other
POU5F1	4.99332	Up	0.0412	POU class 5 homeobox 1	282316	Nucleus	transcription regulator
PPIA	2.38006	Down	0.0412	peptidylprolyl isomerase A	281418	Cytoplasm	enzyme
RNF41	19.1066	Up	0.0412	ring finger protein 41	614134	Cytoplasm	enzyme
SFT2D1	4.43213	Down	0.0412	SFT2 domain containing 1	524821	Other	other
TRIM32	6.3072	Up	0.0412	tripartite motif containing 32	521975	Nucleus	transcription regulator
MGC152281	8.13984	Up	0.0413	NA	507942	NA	NA
MIR2315	9.45449	Down	0.0414	NA	100313409	NA	NA
KRT8	2.30857	Up	0.0416	keratin 8	281269	Cytoplasm	other
SGSM3	27.417	Up	0.0416	small G protein signaling modulator 3	767820	Plasma Membrane	other
MVK	25.3164	Up	0.0417	mevalonate kinase	505792	Cytoplasm	kinase
PIGK	3.51129	Down	0.0417	phosphatidylinositol glycan anchor biosynthesis class K	508700	Cytoplasm	peptidase
BRD3	24.8642	Up	0.0418	bromodomain containing 3	525051	Nucleus	kinase
DIS3L2	23.0229	Up	0.0418	DIS3 like 3'-5' exoribonuclease 2	519222	Cytoplasm	enzyme
EHD1	18.5841	Up	0.0418	EH domain containing 1	511908	Cytoplasm	other
GNAS	2.08782	Down	0.0418	GNAS complex locus	281793	Plasma Membrane	enzyme
MCC	23.6374	Up	0.0418	mutated in colorectal cancers	616704	Cytoplasm	other
MCM3	7.94474	Up	0.0418	minichromosome maintenance complex component 3	281302	Nucleus	enzyme
YWHAQ	2.07197	Down	0.0418	tyrosine 3-monooxygenase/tryptophan 5-monooxygenase activation protein theta	768311	Cytoplasm	other
CDS2	10.1753	Up	0.0419	CDP-diacylglycerol synthase 2	614834	Cytoplasm	enzyme
RPL29	3.25577	Up	0.0419	ribosomal protein L29	507270	Cytoplasm	other
DAG1	7.03719	Up	0.0421	dystroglycan 1	281439	Plasma Membrane	transmembrane receptor
GSK3A	18.3664	Up	0.0421	glycogen synthase kinase 3 alpha	536561	Nucleus	kinase
GYS1	18.0885	Up	0.0421	glycogen synthase 1	511047	Cytoplasm	enzyme
MTHFR	34.392	Up	0.0421	methylenetetrahydrofolate reductase (NAD(P)H)	497032	Cytoplasm	enzyme
OGT	2.41162	Down	0.0421	O-linked N-acetylglucosamine (GlcNAc) transferase	532053	Cytoplasm	enzyme
RAB1B	11.6076	Up	0.0421	RAB1B, member RAS oncogene family	540685	Cytoplasm	other
TIMM44	21.781	Up	0.0421	translocase of inner mitochondrial membrane 44	528165	Cytoplasm	transporter
TMED1	18.2017	Up	0.0421	transmembrane p24 trafficking protein 1	538144	Extracellular Space	transporter
UFL1	3.91497	Down	0.0421	UFM1 specific ligase 1	515894	Cytoplasm	other
AGPS	2.25793	Down	0.0422	alkylglycerone phosphate synthase	613679	Cytoplasm	enzyme
GNA11	31.4285	Up	0.0422	G protein subunit alpha 11	281788	Plasma Membrane	enzyme
PPP1R15A	25.7232	Up	0.0422	protein phosphatase 1 regulatory subunit 15A	514688	Cytoplasm	other
RCOR2	23.3929	Up	0.0422	REST corepressor 2	541233	Nucleus	transcription regulator
C5H12orf45	4.0671	Down	0.0425	NA	616791	NA	NA
BCL9L	18.5584	Up	0.0427	B-cell CLL/lymphoma 9-like	539340	Cytoplasm	other
GSN	14.97	Up	0.0427	gelsolin	535077	Extracellular Space	other
HSPA4	1.86865	Down	0.0427	heat shock protein family A (Hsp70) member 4	281828	Cytoplasm	other
PFKL	17.9138	Up	0.0427	phosphofructokinase, liver type	508683	Cytoplasm	kinase
RALY	3.98616	Up	0.0427	RALY heterogeneous nuclear ribonucleoprotein	504640	Nucleus	transcription regulator
RHOV	4.90754	Up	0.0427	ras homolog family member V	538143	Plasma Membrane	enzyme
TMEM189	2.80694	Up	0.0427	transmembrane protein 189	507694	Other	other
ERCC2	18.4686	Up	0.0428	ERCC excision repair 2, TFIIH core complex helicase subunit	100125238	Nucleus	enzyme
LOC100848171	29.1212	Down	0.0428	NA	100848171	NA	NA
ADCY9	48.6713	Up	0.0429	adenylate cyclase 9	525482	Plasma Membrane	enzyme
APP	3.70635	Down	0.0429	amyloid beta precursor protein	280722	Plasma Membrane	other
ASRGL1	3.49671	Up	0.0429	asparaginase like 1	767970	Cytoplasm	enzyme
ATP5D	130.509	Up	0.0429	ATP synthase, H+ transporting, mitochondrial F1 complex, delta subunit	338081	Cytoplasm	transporter
DPF2	3.64268	Up	0.0429	double PHD fingers 2	513235	Nucleus	other
GOLIM4	3.44618	Down	0.0429	golgi integral membrane protein 4	538532	Cytoplasm	other
HSPB6	24.5389	Down	0.0429	heat shock protein family B (small) member 6	534551	Cytoplasm	other
MYCBP	2.99177	Down	0.0429	MYC binding protein	539291	Nucleus	transcription regulator
NT5C3A	10.5487	Down	0.0429	5'-nucleotidase, cytosolic IIIA	511858	Cytoplasm	phosphatase
RAVER1	6.46209	Up	0.0429	ribonucleoprotein, PTB binding 1	100125222	Nucleus	other
SREK1IP1	3.39403	Down	0.0429	SREK1 interacting protein 1	614029	Other	other
CDK5RAP2	4.44443	Up	0.0431	CDK5 regulatory subunit associated protein 2	508100	Cytoplasm	other
LAMTOR2	28.3839	Up	0.0431	late endosomal/lysosomal adaptor, MAPK and MTOR activator 2	616375	Cytoplasm	other
SRP72	2.35545	Down	0.0431	signal recognition particle 72	509430	Nucleus	kinase
ZNF570	3.81055	Down	0.0431	zinc finger protein 570	100138971	Nucleus	other
MICALL1	7.23504	Up	0.0432	MICAL like 1	517259	Cytoplasm	other
MOB4	6.63456	Down	0.0432	MOB family member 4, phocein	781884	Cytoplasm	other
RNF123	19.5487	Up	0.0432	ring finger protein 123	514160	Cytoplasm	other
SPATA2	14.5505	Up	0.0432	spermatogenesis associated 2	529745	Extracellular Space	other
ALDH9A1	25.4748	Up	0.0433	aldehyde dehydrogenase 9 family member A1	537539	Cytoplasm	enzyme
BAZ2B	2.95263	Down	0.0433	bromodomain adjacent to zinc finger domain 2B	535498	Extracellular Space	other
DHPS	20.5348	Up	0.0433	deoxyhypusine synthase	444988	Cytoplasm	enzyme
BAHD1	7.26519	Up	0.0435	bromo adjacent homology domain containing 1	617684	Nucleus	other
CPNE2	29.9192	Up	0.0437	copine 2	782388	Cytoplasm	other
CYC1	7.41784	Up	0.0437	cytochrome c1	512500	Cytoplasm	enzyme
PIK3R2	29.7538	Up	0.0437	phosphoinositide-3-kinase regulatory subunit 2	282308	Cytoplasm	kinase
PPP2CB	4.38629	Down	0.0438	protein phosphatase 2 catalytic subunit beta	524361	Cytoplasm	phosphatase
ATN1	6.229	Up	0.044	atrophin 1	513125	Nucleus	transcription regulator
C3H1orf123	3.6731	Up	0.044	NA	517857	NA	NA
EIF3A	2.12138	Down	0.044	eukaryotic translation initiation factor 3 subunit A	506564	Cytoplasm	other
MLXIP	47.4718	Up	0.044	MLX interacting protein	783217	Nucleus	other
RNPC3	3.16017	Down	0.044	RNA binding region (RNP1, RRM) containing 3	768060	Nucleus	other
SBNO2	11.3924	Up	0.044	strawberry notch homolog 2	512682	Other	transcription regulator
SEC23A	4.55042	Down	0.044	Sec23 homolog A, coat complex II component	533994	Cytoplasm	transporter
AFF1	2.40161	Up	0.0442	AF4/FMR2 family member 1	781149	Nucleus	transcription regulator
CLDN10	11.7289	Up	0.0442	claudin 10	506545	Plasma Membrane	other
NDRG1	17.0772	Up	0.0442	N-myc downstream regulated 1	504499	Nucleus	kinase
NPC1	3.03143	Up	0.0442	NPC intracellular cholesterol transporter 1	286772	Cytoplasm	transporter
CINP	13.005	Up	0.0443	cyclin dependent kinase 2 interacting protein	613767	Nucleus	other
PCDH1	21.887	Up	0.0443	protocadherin 1	509388	Plasma Membrane	other
SLC29A1	4.14106	Up	0.0443	solute carrier family 29 member 1 (Augustine blood group)	510932	Plasma Membrane	transporter
CTNNBL1	12.8171	Up	0.0444	catenin beta like 1	282421	Nucleus	other
NFU1	3.00632	Down	0.0446	NFU1 iron-sulfur cluster scaffold	615964	Cytoplasm	other
ZFYVE16	2.78369	Down	0.0446	zinc finger FYVE-type containing 16	536671	Nucleus	transporter
POLA2	16.7258	Up	0.0447	DNA polymerase alpha 2, accessory subunit	514793	Nucleus	enzyme
CASKIN2	19.5758	Up	0.0448	CASK interacting protein 2	789036	Cytoplasm	other
CDC7	2.53151	Down	0.0448	cell division cycle 7	516094	Nucleus	kinase
CLPP	24.7782	Up	0.0448	caseinolytic mitochondrial matrix peptidase proteolytic subunit	535981	Cytoplasm	peptidase
GNMT	32.2226	Up	0.0448	glycine N-methyltransferase	538212	Cytoplasm	enzyme
HAT1	2.41831	Down	0.0448	histone acetyltransferase 1	509329	Nucleus	enzyme
LOC515358	14.44	Up	0.0448	NA	515358	NA	NA
NACC1	18.076	Up	0.0448	nucleus accumbens associated 1	525378	Nucleus	transcription regulator
NR2C2AP	25.2288	Up	0.0448	nuclear receptor 2C2 associated protein	508684	Nucleus	other
NUMA1	10.9283	Up	0.0448	nuclear mitotic apparatus protein 1	513091	Nucleus	other
PGD	3.73731	Up	0.0448	phosphogluconate dehydrogenase	514939	Cytoplasm	enzyme
PLK1	3.72438	Up	0.0448	polo like kinase 1	538238	Nucleus	kinase
TANK	3.79211	Down	0.0448	TRAF family member associated NFKB activator	539513	Cytoplasm	other
NUS1	3.60001	Down	0.0449	NUS1 dehydrodolichyl diphosphate synthase subunit	100849670	Cytoplasm	enzyme
ABCC1	20.6347	Up	0.0451	ATP binding cassette subfamily C member 1	281588	Plasma Membrane	transporter
BMPR1A	3.07375	Down	0.0451	bone morphogenetic protein receptor type 1A	404101	Plasma Membrane	kinase
DYRK1A	2.21453	Down	0.0451	dual specificity tyrosine phosphorylation regulated kinase 1A	532989	Nucleus	kinase
LOC509058	22.0087	Up	0.0451	NA	NA	NA	NA
RASSF5	20.9227	Up	0.0451	Ras association domain family member 5	539767	Plasma Membrane	other
DNAH2	21.2885	Up	0.0455	dynein axonemal heavy chain 2	789044	Other	other
PFKFB4	24.2515	Up	0.0455	6-phosphofructo-2-kinase/fructose-2,6-biphosphatase 4	534928	Cytoplasm	kinase
PDXK	2.66475	Up	0.0457	pyridoxal (pyridoxine, vitamin B6) kinase	514168	Cytoplasm	kinase
FOXO4	15.2211	Up	0.0458	forkhead box O4	618793	Nucleus	transcription regulator
PLXNB2	6.58873	Up	0.0458	plexin B2	508175	Plasma Membrane	transmembrane receptor
UHRF1BP1L	2.42671	Down	0.0458	UHRF1 binding protein 1 like	520720	Other	other
ITPR1	4.99678	Up	0.046	inositol 1,4,5-trisphosphate receptor type 1	317697	Cytoplasm	ion channel
KANSL3	8.46201	Up	0.046	KAT8 regulatory NSL complex subunit 3	618190	Nucleus	other
NIPSNAP3A	9.04424	Down	0.046	nipsnap homolog 3A	534363	Nucleus	other
RNF220	12.2865	Up	0.046	ring finger protein 220	616005	Cytoplasm	enzyme
TNS1	7.70076	Up	0.0461	tensin 1	286798	Plasma Membrane	other
GTF2A1	2.44528	Down	0.0462	general transcription factor IIA subunit 1	785612	Cytoplasm	transcription regulator
LMNB2	15.2211	Up	0.0462	lamin B2	516326	Nucleus	other
ZNF592	31.4285	Up	0.0462	zinc finger protein 592	516451	Nucleus	other
DCAF7	14.6822	Up	0.0463	DDB1 and CUL4 associated factor 7	516678	Cytoplasm	other
DCTN6	2.41999	Down	0.0463	dynactin subunit 6	513751	Cytoplasm	enzyme
DDX6	2.2642	Down	0.0463	DEAD-box helicase 6	513906	Nucleus	enzyme
MCRS1	9.65984	Up	0.0463	microspherule protein 1	514410	Nucleus	other
NDUFB9	2.78176	Up	0.0463	NADH:ubiquinone oxidoreductase subunit B9	327660	Cytoplasm	enzyme
PPHLN1	3.02304	Down	0.0463	periphilin 1	532695	Nucleus	other
SLC44A2	3.2288	Up	0.0463	solute carrier family 44 member 2	617624	Extracellular Space	transporter
SOD1	3.38229	Down	0.0464	superoxide dismutase 1, soluble	281495	Cytoplasm	enzyme
INTS1	18.2649	Up	0.0465	integrator complex subunit 1	790146	Nucleus	other
MLEC	5.01761	Up	0.0465	malectin	515309	Plasma Membrane	other
RASA1	2.28786	Down	0.0465	RAS p21 protein activator 1	282032	Cytoplasm	transporter
SF3B1	2.08782	Down	0.0465	splicing factor 3b subunit 1	510177	Nucleus	other
APRT	24.0339	Up	0.0466	adenine phosphoribosyltransferase	519017	Cytoplasm	enzyme
C6H4orf19	6.39968	Up	0.0466	NA	511424	NA	NA
PCED1B	7.13048	Up	0.0467	PC-esterase domain containing 1B	540367	Other	other
POLR2H	5.3037	Up	0.047	RNA polymerase II subunit H	505599	Nucleus	enzyme
TTYH2	12.1089	Up	0.047	tweety family member 2	533184	Other	ion channel
CCDC124	13.7656	Up	0.0471	coiled-coil domain containing 124	510778	Other	other
PCNXL3	37.6871	Up	0.0471	pecanex homolog 3 (Drosophila)	NA	Other	other
RAB3IP	4.79656	Down	0.0471	RAB3A interacting protein	533284	Cytoplasm	other
SIRT7	17.436	Up	0.0471	sirtuin 7	505662	Nucleus	enzyme
STX4	13.5385	Up	0.0471	syntaxin 4	508675	Plasma Membrane	transporter
ADRM1	6.51155	Up	0.0472	adhesion regulating molecule 1	519729	Plasma Membrane	other
CACNA2D1	4.3349	Down	0.0472	calcium voltage-gated channel auxiliary subunit alpha2delta 1	282608	Plasma Membrane	ion channel
CDC25A	12.1257	Up	0.0472	cell division cycle 25A	520188	Nucleus	phosphatase
CDK11B	2.89186	Up	0.0472	cyclin dependent kinase 11B	493708	Nucleus	kinase
HIST1H2BD	46.7534	Up	0.0472	histone cluster 1, H2bd	519935	Nucleus	other
IFITM3	9.11347	Up	0.0472	interferon induced transmembrane protein 3	282255	Plasma Membrane	other
MEF2D	19.753	Up	0.0472	myocyte enhancer factor 2D	100336730	Nucleus	transcription regulator
MTA2	5.50598	Up	0.0472	metastasis associated 1 family member 2	515389	Nucleus	transcription regulator
PIGN	2.75299	Down	0.0472	phosphatidylinositol glycan anchor biosynthesis class N	525095	Cytoplasm	enzyme
PLEKHG3	4.22221	Up	0.0472	pleckstrin homology and RhoGEF domain containing G3	520027	Other	other
RBM10	5.57897	Up	0.0472	RNA binding motif protein 10	505749	Nucleus	other
SLC25A6	2.34242	Up	0.0472	solute carrier family 25 member 6	282480	Cytoplasm	transporter
THOC1	3.03774	Down	0.0472	THO complex 1	100138748	Nucleus	transcription regulator
UBE2J1	2.92411	Down	0.0472	ubiquitin conjugating enzyme E2 J1	539754	Cytoplasm	enzyme
ACO2	26.7599	Up	0.0473	aconitase 2	280976	Cytoplasm	enzyme
CBX3	5.6451	Down	0.0473	chromobox 3	539788	Nucleus	transcription regulator
MAP2K2	9.46761	Up	0.0473	mitogen-activated protein kinase kinase 2	510434	Cytoplasm	kinase
MDFIC	4.25748	Down	0.0473	MyoD family inhibitor domain containing	520530	Nucleus	other
MRPL38	24.4371	Up	0.0473	mitochondrial ribosomal protein L38	617005	Cytoplasm	other
MYBL2	4.24864	Up	0.0473	MYB proto-oncogene like 2	510420	Nucleus	transcription regulator
SNRPB2	2.96699	Down	0.0473	small nuclear ribonucleoprotein polypeptide B2	767873	Nucleus	other
SRF	14.2511	Up	0.0473	serum response factor	533039	Nucleus	transcription regulator
ZC3H4	19.1199	Up	0.0473	zinc finger CCCH-type containing 4	521686	Nucleus	other
SLC7A4	23.1189	Up	0.0477	solute carrier family 7 member 4	504923	Plasma Membrane	transporter
TMEM86A	3.47738	Up	0.0477	transmembrane protein 86A	532018	Other	other
TUBGCP5	3.17114	Down	0.0477	tubulin gamma complex associated protein 5	512912	Cytoplasm	other
CBLL1	2.69447	Down	0.0479	Cbl proto-oncogene like 1	524139	Nucleus	enzyme
B3GNT5	4.19887	Down	0.048	UDP-GlcNAc:betaGal beta-1,3-N-acetylglucosaminyltransferase 5	767899	Cytoplasm	enzyme
COLGALT1	11.2668	Up	0.048	collagen beta(1-O)galactosyltransferase 1	513167	Cytoplasm	enzyme
IPO4	20.6347	Up	0.048	importin 4	510372	Nucleus	transporter
LIN54	2.73587	Down	0.048	lin-54 DREAM MuvB core complex component	100139053	Nucleus	other
SCARB1	10.9359	Up	0.048	scavenger receptor class B member 1	282346	Plasma Membrane	transporter
CDC42EP1	19.0273	Up	0.0481	CDC42 effector protein 1	511099	Extracellular Space	other
EGR1	19.2262	Up	0.0481	early growth response 1	407125	Nucleus	transcription regulator
GALT	4.09255	Up	0.0481	galactose-1-phosphate uridylyltransferase	506997	Cytoplasm	enzyme
S100A11	3.75549	Down	0.0481	S100 calcium binding protein A11	337886	Cytoplasm	other
SLC7A5	11.8023	Up	0.0481	solute carrier family 7 member 5	282369	Plasma Membrane	transporter
CDKN3	8.72406	Down	0.0482	cyclin dependent kinase inhibitor 3	615282	Cytoplasm	phosphatase
CTSA	2.74537	Up	0.0482	cathepsin A	518169	Cytoplasm	peptidase
GLMP	7.87347	Up	0.0482	glycosylated lysosomal membrane protein	100125876	Cytoplasm	transcription regulator
SLC35A1	4.78328	Down	0.0482	solute carrier family 35 member A1	536838	Cytoplasm	transporter
TGM2	6.35548	Up	0.0482	transglutaminase 2	281528	Cytoplasm	enzyme
BAIAP2	21.887	Up	0.0484	BAI1 associated protein 2	507837	Plasma Membrane	kinase
TAF1B	3.69097	Down	0.0484	TATA-box binding protein associated factor, RNA polymerase I subunit B	511236	Nucleus	transcription regulator
USP3	5.31106	Down	0.0485	ubiquitin specific peptidase 3	529395	Cytoplasm	other
BRD7	2.21146	Down	0.0487	bromodomain containing 7	526153	Nucleus	transcription regulator
TBL2	31.125	Up	0.0487	transducin (beta)-like 2	511758	Plasma Membrane	other
CALCOCO1	10.7108	Up	0.0489	calcium binding and coiled-coil domain 1	538675	Nucleus	transcription regulator
TSEN54	17.8518	Up	0.0489	tRNA splicing endonuclease subunit 54	511091	Nucleus	enzyme
CDC37	9.36319	Up	0.0491	cell division cycle 37	520883	Cytoplasm	kinase
RNF40	22.0698	Up	0.0492	ring finger protein 40	539901	Cytoplasm	enzyme
GPX1	2.94037	Up	0.0493	glutathione peroxidase 1	281209	Cytoplasm	enzyme
ZKSCAN5	2.3473	Down	0.0493	zinc finger with KRAB and SCAN domains 5	516885	Nucleus	transcription regulator
ABCA3	27.646	Up	0.0495	ATP binding cassette subfamily A member 3	505787	Plasma Membrane	transporter
BIN1	13.9481	Up	0.0495	bridging integrator 1	614576	Nucleus	other
C1H21orf91	4.43213	Down	0.0495	NA	540784	NA	NA
DNAJC3	2.30218	Down	0.0495	DnaJ heat shock protein family (Hsp40) member C3	286770	Cytoplasm	other
KRT80	17.8642	Up	0.0495	keratin 80	522400	Cytoplasm	other
EPN2	14.42	Up	0.0498	epsin 2	505336	Cytoplasm	other
PRDM10	16.1672	Up	0.0498	PR domain 10	507760	Nucleus	transcription regulator
ZNF280B	2.68143	Down	0.0498	zinc finger protein 280B	517697	Nucleus	other
PTOV1	17.2318	Up	0.05	prostate tumor overexpressed 1	617775	Nucleus	other
