# Supplementary material for: Additional mitochondrial DNA influences the interactions between the nuclear and mitochondrial genomes in a bovine embryo model of nuclear transfer
Source: Sci Rep. 2018 May 8;8:7246. doi: 10.1038/s41598-018-25516-3 (PMC5940817; doi:10.1038/s41598-018-25516-3)
Supplement: Supplementary file 4 — Supplementary File 3 [file 41598_2018_25516_MOESM4_ESM.xlsx]

## Sheet: Sheet1
Additional mitochondrial DNA influences the interactions between the nuclear and mitochondrial genomes in a bovine embryo model of nuclear transfer.
Kanokwan Srirattana1,2 and Justin C. St. John1,2*
1 Centre for Genetic Diseases, Hudson Institute of Medical Research, Clayton, VIC 3168, Australia.
2 Department of Molecular and Translational Sciences, Monash University, Clayton, VIC 3168, Australia.
*Corresponding author
E-mail: justin.stjohn@hudson.org.au
Supplementary File 3. DEGs from the comparison between miNT blastocysts derived from depleted cells cultured in the presence of TSA and SCNT blastocysts derived from depleted cells cultured in the presence of TSA. Fold changes are relative to SCNT blastocysts derived from depleted cells cultured in the presence of TSA.
ID	Fold change	Regulation	FDR	Entrez Gene Name	Entrez gene ID	Location	Type(s)
REEP3	7.85167	Down	0.00285	receptor accessory protein 3	512704	Other	other
RPL23A	11.6237	Down	0.00285	ribosomal protein L23a	507168	Cytoplasm	other
MOSPD1	5.25613	Down	0.00531	motile sperm domain containing 1	523578	Other	other
RAN	10.6812	Down	0.00531	RAN, member RAS oncogene family	540457	Nucleus	enzyme
SSB	5.29636	Down	0.00531	Sjogren syndrome antigen B	338071	Nucleus	enzyme
TMEM41B	5.07357	Down	0.00531	transmembrane protein 41B	616372	Other	other
JMJD1C	5.3443	Down	0.00642	jumonji domain containing 1C	781067	Nucleus	other
LOC782101	5.08413	Down	0.00642	NA	782101	NA	NA
SDCBP	3.85839	Down	0.00642	syndecan binding protein	510979	Plasma Membrane	enzyme
CD2AP	4.08405	Down	0.00649	CD2 associated protein	533188	Cytoplasm	other
NEMF	4.35599	Down	0.00649	nuclear export mediator factor	541292	Nucleus	other
QSER1	3.65786	Down	0.00672	glutamine and serine rich 1	537018	Other	other
APC	3.28069	Down	0.00693	APC, WNT signaling pathway regulator	533233	Nucleus	enzyme
C15H11orf34	22.2541	Down	0.00693	NA	505518	NA	NA
CHORDC1	3.3776	Down	0.00693	cysteine and histidine rich domain containing 1	505144	Other	other
FLNB	5.30003	Up	0.00693	filamin B	613533	Cytoplasm	other
HRSP12	6.16884	Down	0.00693	reactive intermediate imine deaminase A homolog	NA	Cytoplasm	enzyme
MXD1	7.10581	Down	0.00693	MAX dimerization protein 1	514626	Nucleus	transcription regulator
NES	8.91355	Down	0.00693	nestin	522383	Extracellular Space	other
NPM1	5.43395	Down	0.00693	nucleophosmin	614028	Nucleus	transcription regulator
PNRC2	3.90413	Down	0.00693	proline rich nuclear receptor coactivator 2	767836	Nucleus	other
PRRC2C	3.55784	Down	0.00693	proline rich coiled-coil 2C	505359	Other	other
SREK1	5.55582	Down	0.00693	splicing regulatory glutamic acid and lysine rich protein 1	507801	Nucleus	other
TBCE	7.34621	Down	0.00693	tubulin folding cofactor E	505066	Cytoplasm	other
UPF3B	8.72406	Down	0.00693	UPF3 regulator of nonsense transcripts homolog B (yeast)	616181	Nucleus	transporter
BSG	4.36203	Up	0.00834	basigin (Ok blood group)	508716	Plasma Membrane	transporter
SMC4	4.10107	Down	0.00834	structural maintenance of chromosomes 4	353350	Nucleus	transporter
RPL7	10.8981	Down	0.00982	ribosomal protein L7	514966	Nucleus	transcription regulator
CCDC91	3.89602	Down	0.00985	coiled-coil domain containing 91	530230	Other	other
RHOA	2.44867	Down	0.00985	ras homolog family member A	338049	Cytoplasm	enzyme
CKB	5.20898	Up	0.0103	creatine kinase B	516210	Cytoplasm	kinase
ELL2	4.11531	Down	0.0103	elongation factor for RNA polymerase II 2	782605	Nucleus	transcription regulator
LOC780876	3.75549	Down	0.0103	NA	780876	NA	NA
MYSM1	3.43664	Down	0.0103	Myb like, SWIRM and MPN domains 1	515332	Nucleus	enzyme
VPS35	3.36126	Down	0.0103	VPS35 retromer complex component	521864	Cytoplasm	transporter
ZNF215	4.15256	Down	0.0103	zinc finger protein 215	529157	Nucleus	transcription regulator
CCAR1	3.93674	Down	0.0106	cell division cycle and apoptosis regulator 1	767587	Nucleus	transcription regulator
HIP1	6.90193	Up	0.0106	huntingtin interacting protein 1	505919	Cytoplasm	other
HSP90B1	3.17334	Down	0.0106	heat shock protein 90 beta family member 1	282646	Cytoplasm	other
KMT2E	4.23394	Down	0.0106	lysine methyltransferase 2E	539121	Nucleus	enzyme
OCIAD1	3.16455	Down	0.0106	OCIA domain containing 1	533520	Cytoplasm	other
THAP5	3.90142	Down	0.0106	THAP domain containing 5	614615	Nucleus	other
TPM4	2.29104	Down	0.0106	tropomyosin 4	535277	Cytoplasm	other
TPT1	5.7041	Down	0.0106	tumor protein, translationally-controlled 1	326599	Cytoplasm	other
XIST	2.75108	Down	0.0106	X inactive specific transcript (non-protein coding)	338325	Nucleus	other
DNTTIP2	3.51372	Down	0.0108	deoxynucleotidyltransferase terminal interacting protein 2	511258	Nucleus	other
TTC7A	155.74	Up	0.012	tetratricopeptide repeat domain 7A	616640	Plasma Membrane	other
ATP1A1	2.97317	Up	0.0121	ATPase Na+/K+ transporting subunit alpha 1	282144	Plasma Membrane	transporter
UACA	5.10886	Down	0.0121	uveal autoantigen with coiled-coil domains and ankyrin repeats	281559	Cytoplasm	other
DYNLT3	4.68159	Down	0.0123	dynein light chain Tctex-type 3	613349	Cytoplasm	other
CEP135	3.32649	Down	0.0124	centrosomal protein 135	509483	Cytoplasm	other
RBBP8	3.07801	Down	0.0124	RB binding protein 8, endonuclease	512977	Nucleus	enzyme
DNAJC2	3.62505	Down	0.013	DnaJ heat shock protein family (Hsp40) member C2	507897	Nucleus	other
ARPP19	3.36592	Down	0.0135	cAMP regulated phosphoprotein 19	282658	Cytoplasm	transporter
LARP4	2.88586	Down	0.0135	La ribonucleoprotein domain family member 4	539286	Other	other
NSRP1	5.1551	Down	0.0135	nuclear speckle splicing regulatory protein 1	539841	Nucleus	other
PTPN12	4.09539	Down	0.014	protein tyrosine phosphatase, non-receptor type 12	531877	Cytoplasm	phosphatase
COTL1	3.70635	Up	0.0146	coactosin like F-actin binding protein 1	617165	Cytoplasm	other
GOLGA4	3.53326	Down	0.0146	golgin A4	538893	Cytoplasm	other
IGSF3	96.8715	Up	0.0146	immunoglobulin superfamily member 3	530939	Plasma Membrane	other
KTN1	2.9897	Down	0.0146	kinectin 1	537619	Plasma Membrane	transmembrane receptor
PAPOLA	2.53327	Down	0.0146	poly(A) polymerase alpha	338051	Nucleus	enzyme
RAB6A	3.07162	Down	0.0146	RAB6A, member RAS oncogene family	616537	Cytoplasm	enzyme
RPL17	3.81319	Down	0.0146	ribosomal protein L17	514046	Cytoplasm	other
FCHO2	6.22468	Down	0.0148	FCH domain only 2	540808	Cytoplasm	other
ZNF644	4.34092	Down	0.0148	zinc finger protein 644	539923	Nucleus	other
AMD1	3.33572	Down	0.0151	adenosylmethionine decarboxylase 1	280997	Cytoplasm	enzyme
UBE2D3	2.86394	Down	0.0151	ubiquitin conjugating enzyme E2 D3	326583	Cytoplasm	enzyme
AP5S1	88.4629	Up	0.0154	adaptor related protein complex 5 sigma 1 subunit	618505	Cytoplasm	other
PDCD10	3.30351	Down	0.0154	programmed cell death 10	506411	Cytoplasm	other
RPS6	2.68887	Down	0.0154	ribosomal protein S6	787914	Cytoplasm	other
TOP1	3.20206	Down	0.0154	topoisomerase (DNA) I	534799	Nucleus	enzyme
ANKRD1	49.8665	Down	0.0163	ankyrin repeat domain 1	510376	Cytoplasm	transcription regulator
CHSY1	4.59479	Down	0.0163	chondroitin sulfate synthase 1	281690	Cytoplasm	enzyme
ZC3H15	3.45815	Down	0.0163	zinc finger CCCH-type containing 15	535102	Nucleus	other
CEP83	3.77637	Down	0.0171	centrosomal protein 83	618145	Extracellular Space	other
CRIPT	3.85839	Down	0.0171	CXXC repeat containing interactor of PDZ3 domain	617723	Cytoplasm	other
ACTN4	5.18736	Up	0.0172	actinin alpha 4	522269	Cytoplasm	transcription regulator
DZIP3	6.74117	Down	0.0172	DAZ interacting zinc finger protein 3	537349	Cytoplasm	enzyme
NAMPT	3.92312	Down	0.0172	nicotinamide phosphoribosyltransferase	520472	Extracellular Space	cytokine
PRKAA1	4.17275	Down	0.0172	protein kinase AMP-activated catalytic subunit alpha 1	540404	Cytoplasm	kinase
PTGR2	4.07556	Down	0.0172	prostaglandin reductase 2	506263	Cytoplasm	enzyme
SLC25A36	4.19887	Down	0.0172	solute carrier family 25 member 36	510392	Cytoplasm	transporter
THBD	78.0864	Up	0.0172	thrombomodulin	281529	Plasma Membrane	transmembrane receptor
TMED2	3.16674	Down	0.0172	transmembrane p24 trafficking protein 2	100140040	Cytoplasm	transporter
PDP1	3.55537	Down	0.0178	pyruvate dehyrogenase phosphatase catalytic subunit 1	280891	Cytoplasm	phosphatase
PSMD12	2.85997	Down	0.0178	proteasome 26S subunit, non-ATPase 12	538204	Cytoplasm	other
RAD50	4.28115	Down	0.0181	RAD50 double strand break repair protein	788127	Nucleus	enzyme
HERC4	3.37059	Down	0.0191	HECT and RLD domain containing E3 ubiquitin protein ligase 4	533336	Cytoplasm	enzyme
LARP7	3.65279	Down	0.0191	La ribonucleoprotein domain family member 7	505053	Nucleus	other
FAM60A	3.68841	Down	0.0193	family with sequence similarity 60 member A	538649	Extracellular Space	other
MITD1	6.81163	Down	0.0193	microtubule interacting and trafficking domain containing 1	504291	Cytoplasm	other
ROCK2	3.2221	Down	0.0193	Rho associated coiled-coil containing protein kinase 2	282041	Cytoplasm	kinase
ZNF22	6.5251	Down	0.0193	zinc finger protein 22	768051	Nucleus	other
RASA2	4.63317	Down	0.0195	RAS p21 protein activator 2	533491	Cytoplasm	other
HIAT1	3.14923	Down	0.0206	major facilitator superfamily domain containing 14A	NA	Other	transporter
RAP1A	3.85305	Down	0.0206	RAP1A, member of RAS oncogene family	282031	Cytoplasm	enzyme
SLC34A2	4.90074	Up	0.0206	solute carrier family 34 member 2	282484	Plasma Membrane	transporter
TMEM68	5.02457	Down	0.0206	transmembrane protein 68	534013	Other	other
YES1	2.86394	Down	0.0206	YES proto-oncogene 1, Src family tyrosine kinase	507632	Cytoplasm	kinase
PPIG	4.97605	Down	0.021	peptidylprolyl isomerase G	783720	Nucleus	enzyme
SCYL1	47.1439	Up	0.0211	SCY1 like pseudokinase 1	515247	Cytoplasm	kinase
PPP1R12A	2.5865	Down	0.0214	protein phosphatase 1 regulatory subunit 12A	538606	Cytoplasm	phosphatase
SYNE2	2.53854	Down	0.0216	spectrin repeat containing nuclear envelope protein 2	540504	Nucleus	other
DSP	2.66475	Up	0.0217	desmoplakin	514360	Plasma Membrane	other
SGOL2	3.23553	Down	0.0225	shugoshin 2	532412	Nucleus	other
PRDM14	81.4589	Up	0.0231	PR domain 14	100140032	Nucleus	other
C24H18orf21	3.4822	Down	0.0232	NA	512779	NA	NA
UBL7	65.8906	Up	0.0235	ubiquitin like 7	511289	Other	other
TAPBP	75.8459	Up	0.0236	TAP binding protein (tapasin)	504335	Cytoplasm	transporter
S100A11	6.07128	Down	0.0239	S100 calcium binding protein A11	337886	Cytoplasm	other
SMIM19	3.71922	Down	0.0239	small integral membrane protein 19	515895	Nucleus	other
ANKRD26	4.34995	Down	0.024	ankyrin repeat domain 26	533620	Nucleus	transcription regulator
ATP5B	2.37512	Up	0.024	ATP synthase, H+ transporting, mitochondrial F1 complex, beta polypeptide	327675	Cytoplasm	transporter
DNMT3B	3.64016	Up	0.024	DNA methyltransferase 3 beta	353354	Nucleus	enzyme
FAM96A	2.41496	Down	0.024	family with sequence similarity 96 member A	512871	Extracellular Space	other
FNBP1	3.05463	Down	0.024	formin binding protein 1	538717	Nucleus	enzyme
LUC7L3	3.59253	Down	0.024	LUC7 like 3 pre-mRNA splicing factor	539955	Nucleus	other
SLC39A10	3.72696	Down	0.024	solute carrier family 39 member 10	521004	Extracellular Space	transporter
UQCRB	3.20428	Down	0.024	ubiquinol-cytochrome c reductase binding protein	616871	Cytoplasm	enzyme
ZCRB1	3.37292	Down	0.024	zinc finger CCHC-type and RNA binding motif containing 1	504536	Nucleus	other
ZNF677	4.6654	Down	0.024	zinc finger protein 677	525522	Other	other
BLOC1S1	60.5897	Up	0.0241	biogenesis of lysosomal organelles complex 1 subunit 1	615149	Cytoplasm	other
MSL3	3.22433	Down	0.0241	male-specific lethal 3 homolog (Drosophila)	515220	Nucleus	transcription regulator
PHAX	2.86791	Down	0.0241	phosphorylated adaptor for RNA export	507478	Cytoplasm	other
RPS15A	9.29851	Down	0.0241	ribosomal protein S15a	337888	Cytoplasm	other
SNHG3	6.13473	Down	0.0241	small nucleolar RNA host gene 3	100505379	Nucleus	other
SRFBP1	4.47535	Down	0.0241	serum response factor binding protein 1	617136	Nucleus	other
SYCP3	3.5186	Down	0.0241	synaptonemal complex protein 3	615896	Nucleus	other
TMEM219	84.8004	Up	0.0241	transmembrane protein 219	506622	Plasma Membrane	other
DHFR	4.13819	Down	0.0256	dihydrofolate reductase	508809	Nucleus	enzyme
PDPR	40.3361	Up	0.0256	pyruvate dehydrogenase phosphatase regulatory subunit	286844	Cytoplasm	enzyme
TMSB4	7.81367	Down	0.0256	thymosin beta 10	781334	Cytoplasm	other
DNAJA1	3.01676	Down	0.0258	DnaJ heat shock protein family (Hsp40) member A1	528862	Nucleus	other
MGAT1	33.7543	Up	0.0258	mannosyl (alpha-1,3-)-glycoprotein beta-1,2-N-acetylglucosaminyltransferase	534248	Cytoplasm	enzyme
HNRNPH3	2.92614	Down	0.026	heterogeneous nuclear ribonucleoprotein H3	539850	Nucleus	other
ESRRA	50.5276	Up	0.0261	estrogen related receptor alpha	507834	Nucleus	ligand-dependent nuclear receptor
MTHFD1L	3.8344	Up	0.0266	methylenetetrahydrofolate dehydrogenase (NADP+ dependent) 1-like	534296	Cytoplasm	enzyme
HIF1A	2.73587	Down	0.0268	hypoxia inducible factor 1 alpha subunit	281814	Nucleus	transcription regulator
CDH1	2.36362	Up	0.0269	cadherin 1	282637	Plasma Membrane	other
CDK13	2.73397	Down	0.0269	cyclin dependent kinase 13	511147	Nucleus	kinase
GNAI3	2.35055	Down	0.0269	G protein subunit alpha i3	539521	Cytoplasm	enzyme
SWAP70	3.63763	Down	0.0269	SWAP switching B-cell complex 70kDa subunit	533720	Cytoplasm	other
CSNK1G3	3.16236	Down	0.027	casein kinase 1 gamma 3	407190	Cytoplasm	kinase
ARL2	48.6713	Up	0.0271	ADP ribosylation factor like GTPase 2	511349	Cytoplasm	enzyme
HNRNPA2B1	2.49839	Down	0.0271	heterogeneous nuclear ribonucleoprotein A2/B1	507564	Nucleus	other
IBTK	3.64773	Down	0.0271	inhibitor of Bruton tyrosine kinase	540885	Cytoplasm	other
MCC	40.1687	Up	0.0271	mutated in colorectal cancers	616704	Cytoplasm	other
NCL	2.41496	Down	0.0271	nucleolin	497013	Nucleus	other
PHF19	75.0094	Up	0.0271	PHD finger protein 19	532056	Nucleus	other
RHOQ	4.93141	Down	0.0271	ras homolog family member Q	100139988	Plasma Membrane	enzyme
RICTOR	2.92411	Down	0.0271	RPTOR independent companion of MTOR complex 2	527459	Cytoplasm	other
SMAD5	5.55967	Down	0.0271	SMAD family member 5	768050	Nucleus	transcription regulator
YTHDF1	19.3197	Up	0.0271	YTH N6-methyladenosine RNA binding protein 1	538525	Other	other
CORO7	38.3193	Up	0.0273	coronin 7	527934	Cytoplasm	other
DNAJB9	3.5186	Down	0.0273	DnaJ heat shock protein family (Hsp40) member B9	614588	Nucleus	other
TES	3.4129	Down	0.0273	testin LIM domain protein	534965	Plasma Membrane	other
CLN6	56.9254	Up	0.0278	ceroid-lipofuscinosis, neuronal 6, late infantile, variant	617615	Cytoplasm	other
ACTN1	3.52837	Up	0.0282	actinin alpha 1	524770	Cytoplasm	transcription regulator
ARRB2	39.7808	Up	0.0282	arrestin beta 2	281638	Cytoplasm	other
CEP290	3.8	Down	0.0282	centrosomal protein 290	282707	Cytoplasm	transcription regulator
FHL3	71.7049	Up	0.0282	four and a half LIM domains 3	504795	Plasma Membrane	other
FKBP1A	2.09652	Down	0.0282	FK506 binding protein 1A	614795	Cytoplasm	enzyme
JAKMIP2	6.65759	Down	0.0282	janus kinase and microtubule interacting protein 2	527239	Extracellular Space	other
RBBP6	3.11882	Down	0.0282	RB binding protein 6, ubiquitin ligase	282034	Nucleus	enzyme
RTN4	3.04407	Down	0.0282	reticulon 4	359718	Cytoplasm	other
STEAP3	4.99332	Up	0.0282	STEAP3 metalloreductase	504235	Cytoplasm	transporter
XRN1	2.85799	Down	0.0283	5'-3' exoribonuclease 1	540834	Cytoplasm	enzyme
CAPZB	4.02503	Up	0.0288	capping actin protein of muscle Z-line beta subunit	338052	Cytoplasm	other
GIN1	5.19455	Down	0.0288	gypsy retrotransposon integrase 1	504972	Other	other
KLHL2	3.04829	Down	0.0288	kelch like family member 2	533936	Cytoplasm	other
NOP58	2.7683	Down	0.0288	NOP58 ribonucleoprotein	507155	Nucleus	enzyme
SLC25A20	56.4147	Up	0.0288	solute carrier family 25 member 20	518758	Cytoplasm	transporter
UBR4	5.43395	Up	0.0288	ubiquitin protein ligase E3 component n-recognin 4	514561	Nucleus	enzyme
EPC2	3.21318	Down	0.0291	enhancer of polycomb homolog 2	539432	Other	other
IFT74	5.85634	Down	0.0291	intraflagellar transport 74	514024	Cytoplasm	other
CEP162	3.89062	Down	0.0292	centrosomal protein 162	512152	Nucleus	other
REV3L	2.73587	Down	0.0292	REV3 like, DNA directed polymerase zeta catalytic subunit	517422	Nucleus	enzyme
SNX11	53.2238	Up	0.0292	sorting nexin 11	534567	Cytoplasm	transporter
ABHD12	10.1401	Up	0.0293	abhydrolase domain containing 12	768242	Plasma Membrane	enzyme
EIF4E3	3.20872	Down	0.0293	eukaryotic translation initiation factor 4E family member 3	616906	Cytoplasm	translation regulator
HLTF	3.11234	Down	0.0293	helicase like transcription factor	539633	Nucleus	transcription regulator
ALDH4A1	36.0019	Up	0.0295	aldehyde dehydrogenase 4 family member A1	100126042	Cytoplasm	enzyme
CEBPZ	2.45547	Down	0.0295	CCAAT/enhancer binding protein zeta	507575	Nucleus	transcription regulator
FABP5	4.70763	Down	0.0295	fatty acid binding protein 5	281760	Cytoplasm	transporter
GNB4	2.78949	Down	0.0295	G protein subunit beta 4	525962	Plasma Membrane	enzyme
KIF20B	4.12959	Down	0.0295	kinesin family member 20B	514679	Nucleus	enzyme
ARF4	2.73777	Down	0.03	ADP ribosylation factor 4	518601	Cytoplasm	enzyme
ERO1L	3.34035	Down	0.03	endoplasmic reticulum oxidoreductase 1 alpha	NA	Cytoplasm	enzyme
SND1	2.85008	Up	0.03	staphylococcal nuclease and tudor domain containing 1	404098	Nucleus	enzyme
SYNGR2	38.1074	Up	0.03	synaptogyrin 2	513812	Cytoplasm	other
ATP6V0D2	2.21453	Down	0.0314	ATPase H+ transporting V0 subunit d2	511839	Cytoplasm	transporter
PLEKHM2	44.5391	Up	0.0314	pleckstrin homology and RUN domain containing M2	515552	Extracellular Space	other
CGGBP1	4.61394	Down	0.0319	CGG triplet repeat binding protein 1	613824	Nucleus	transcription regulator
ACADVL	44.0784	Up	0.033	acyl-CoA dehydrogenase, very long chain	282130	Cytoplasm	enzyme
AP1S2	5.58671	Down	0.033	adaptor related protein complex 1 sigma 2 subunit	616331	Cytoplasm	transporter
BCLAF1	2.76638	Down	0.033	BCL2 associated transcription factor 1	540648	Nucleus	transcription regulator
CLIP1	2.32141	Down	0.033	CAP-Gly domain containing linker protein 1	534624	Cytoplasm	other
ELF1	2.93834	Down	0.033	E74 like ETS transcription factor 1	505251	Nucleus	transcription regulator
FOLR3	41.8165	Up	0.033	folate receptor 3	516067	Extracellular Space	other
IGFBP5	40.7859	Up	0.033	insulin like growth factor binding protein 5	404185	Extracellular Space	other
PHC1	22.706	Up	0.033	polyhomeotic homolog 1	540021	Nucleus	transcription regulator
PTP4A2	2.27995	Down	0.033	protein tyrosine phosphatase type IVA, member 2	614435	Cytoplasm	phosphatase
RND3	2.44867	Down	0.033	Rho family GTPase 3	783333	Cytoplasm	enzyme
TAF1D	3.7399	Down	0.033	TATA-box binding protein associated factor, RNA polymerase I subunit D	505533	Nucleus	other
CDC73	2.43344	Down	0.0332	cell division cycle 73	100139547	Nucleus	other
EIF3A	2.32302	Down	0.0332	eukaryotic translation initiation factor 3 subunit A	506564	Cytoplasm	other
FN1	1.89605	Up	0.0332	fibronectin 1	280794	Extracellular Space	enzyme
MED25	50.283	Up	0.0332	mediator complex subunit 25	533865	Nucleus	other
PPIP5K2	2.69073	Down	0.0332	diphosphoinositol pentakisphosphate kinase 2	780855	Cytoplasm	kinase
RPS3	2.6081	Up	0.0334	ribosomal protein S3	326588	Cytoplasm	enzyme
TAGLN2	3.47738	Up	0.0334	transgelin 2	282379	Cytoplasm	other
TM4SF1	9.29207	Down	0.0334	transmembrane 4 L six family member 1	533038	Plasma Membrane	other
CYCS	7.56322	Down	0.0347	cytochrome c, somatic	510767	Cytoplasm	transporter
MAF1	45.6328	Up	0.0349	MAF1 homolog, negative regulator of RNA polymerase III	512498	Nucleus	other
ATAD1	2.83825	Down	0.0351	ATPase family, AAA domain containing 1	506045	Other	enzyme
B3GNT6	46.5594	Up	0.0351	UDP-GlcNAc:betaGal beta-1,3-N-acetylglucosaminyltransferase 6	540848	Cytoplasm	enzyme
CD9	2.45207	Down	0.0351	CD9 molecule	280746	Plasma Membrane	other
CHD9	2.69447	Down	0.0351	chromodomain helicase DNA binding protein 9	539275	Cytoplasm	other
FAM208A	2.33432	Down	0.0351	family with sequence similarity 208 member A	510095	Other	other
LPGAT1	5.0806	Down	0.0351	lysophosphatidylglycerol acyltransferase 1	541208	Cytoplasm	enzyme
PNISR	3.26029	Down	0.0351	PNN interacting serine and arginine rich protein	768209	Nucleus	other
POP7	35.7532	Up	0.0351	POP7 homolog, ribonuclease P/MRP subunit	617906	Nucleus	enzyme
PQLC3	3.98064	Down	0.0351	PQ loop repeat containing 3	506958	Other	other
PTPRA	3.27388	Up	0.0351	protein tyrosine phosphatase, receptor type A	100138017	Plasma Membrane	phosphatase
RSU1	2.86195	Down	0.0351	Ras suppressor protein 1	617534	Cytoplasm	other
SH3D21	4.20178	Up	0.0351	SH3 domain containing 21	504513	Cytoplasm	other
XPNPEP2	3.36592	Up	0.0351	X-prolyl aminopeptidase 2	504822	Plasma Membrane	peptidase
CHID1	27.5886	Up	0.0354	chitinase domain containing 1	504781	Extracellular Space	other
DNAJB11	2.39662	Down	0.0354	DnaJ heat shock protein family (Hsp40) member B11	506316	Cytoplasm	other
HSPA5	2.2642	Down	0.0354	heat shock protein family A (Hsp70) member 5	415113	Cytoplasm	enzyme
INPP5D	23.1189	Up	0.0354	inositol polyphosphate-5-phosphatase D	507329	Cytoplasm	phosphatase
MAGI3	2.35055	Down	0.0354	membrane associated guanylate kinase, WW and PDZ domain containing 3	532952	Cytoplasm	kinase
TAX1BP1	2.23148	Down	0.0354	Tax1 binding protein 1	535589	Cytoplasm	other
TMED5	3.19762	Down	0.0354	transmembrane p24 trafficking protein 5	534351	Cytoplasm	other
NLRX1	37.923	Up	0.0356	NLR family member X1	539974	Cytoplasm	other
THOC2	2.53854	Down	0.0356	THO complex 2	507738	Nucleus	other
PSKH1	32.6271	Up	0.0357	protein serine kinase H1	509656	Nucleus	kinase
GLG1	3.09942	Up	0.0361	golgi glycoprotein 1	281196	Cytoplasm	other
RABGGTA	33.848	Up	0.0361	Rab geranylgeranyltransferase alpha subunit	516619	Extracellular Space	enzyme
VBP1	2.42167	Down	0.0361	VHL binding protein 1	508727	Cytoplasm	other
MYO1C	8.3224	Up	0.0362	myosin IC	281937	Cytoplasm	other
CRAMP1L	31.0388	Up	0.0367	cramped chromatin regulator homolog 1	NA	Other	other
KLF12	44.6937	Up	0.0367	Kruppel like factor 12	100140477	Nucleus	transcription regulator
PTBP2	7.05673	Down	0.0367	polypyrimidine tract binding protein 2	537341	Nucleus	other
SCARA5	54.7201	Up	0.0367	scavenger receptor class A member 5	516087	Cytoplasm	other
CCDC59	3.2221	Down	0.0368	coiled-coil domain containing 59	615189	Nucleus	other
MRM1	37.1168	Up	0.0368	mitochondrial rRNA methyltransferase 1	526282	Cytoplasm	other
SEPT7	2.28469	Down	0.0369	NA	408000	NA	NA
CNOT4	4.74366	Down	0.0369	CCR4-NOT transcription complex subunit 4	540891	Cytoplasm	enzyme
HTATSF1	2.68328	Down	0.0369	HIV-1 Tat specific factor 1	526910	Nucleus	transcription regulator
LCORL	4.09823	Down	0.0369	ligand dependent nuclear receptor corepressor like	540095	Nucleus	transcription regulator
NCOA4	2.37183	Down	0.0369	nuclear receptor coactivator 4	525329	Nucleus	transcription regulator
NUP214	2.49493	Up	0.0369	nucleoporin 214	784219	Nucleus	transporter
PRRG4	3.93947	Down	0.0369	proline rich and Gla domain 4	616767	Plasma Membrane	other
TFIP11	35.6542	Up	0.0369	tuftelin interacting protein 11	509349	Extracellular Space	other
ARID4A	3.26708	Down	0.0371	AT-rich interaction domain 4A	531515	Nucleus	transcription regulator
S100A16	4.68809	Up	0.0371	S100 calcium binding protein A16	505679	Nucleus	other
SLAIN2	2.89387	Down	0.0371	SLAIN motif family member 2	534203	Cytoplasm	other
TSPAN13	4.67835	Down	0.0371	tetraspanin 13	526460	Plasma Membrane	other
DNM2	9.59977	Up	0.0372	dynamin 2	511691	Plasma Membrane	enzyme
ZRANB2	2.46058	Down	0.0377	zinc finger RANBP2-type containing 2	508905	Nucleus	transcription regulator
DYNLL2	2.88186	Up	0.0378	dynein light chain LC8-type 2	540369	Cytoplasm	other
THOC7	3.42713	Down	0.0378	THO complex 7	510250	Nucleus	other
VPS51	27.0396	Up	0.0378	VPS51, GARP complex subunit	525567	Cytoplasm	other
SMARCA4	6.92589	Up	0.0379	SWI/SNF related, matrix associated, actin dependent regulator of chromatin, subfamily a, member 4	414274	Nucleus	transcription regulator
USO1	2.45037	Down	0.0379	USO1 vesicle transport factor	317724	Cytoplasm	transporter
KIAA1715	3.03143	Down	0.0381	lunapark, ER junction formation factor	533298	Cytoplasm	other
CDC27	2.89989	Down	0.0382	cell division cycle 27	540660	Nucleus	other
CDIPT	24.8298	Up	0.0382	CDP-diacylglycerol--inositol 3-phosphatidyltransferase	515135	Cytoplasm	enzyme
C1GALT1	3.46775	Down	0.0385	core 1 synthase, glycoprotein-N-acetylgalactosamine 3-beta-galactosyltransferase 1	539417	Plasma Membrane	enzyme
UCHL3	3.07162	Down	0.0385	ubiquitin C-terminal hydrolase L3	520170	Cytoplasm	peptidase
RBM34	2.77022	Down	0.0387	RNA binding motif protein 34	537542	Nucleus	other
FASN	4.78991	Up	0.0388	fatty acid synthase	281152	Cytoplasm	enzyme
APRT	33.5677	Up	0.039	adenine phosphoribosyltransferase	519017	Cytoplasm	enzyme
MYL9	4.46915	Up	0.039	myosin light chain 9	505964	Cytoplasm	other
ATP13A3	3.03564	Down	0.0391	ATPase 13A3	523889	Extracellular Space	transporter
DNAJB4	4.19596	Down	0.0391	DnaJ heat shock protein family (Hsp40) member B4	541274	Nucleus	other
BCAP29	14.2412	Down	0.0393	B-cell receptor-associated protein 29	511018	Cytoplasm	transporter
LIN7C	2.86394	Down	0.0393	lin-7 homolog C, crumbs cell polarity complex component	510125	Cytoplasm	other
GCGR	42.3708	Up	0.04	glucagon receptor	515433	Plasma Membrane	G-protein coupled receptor
BMPR1A	3.3058	Down	0.0401	bone morphogenetic protein receptor type 1A	404101	Plasma Membrane	kinase
CHD1	2.31498	Down	0.0401	chromodomain helicase DNA binding protein 1	505123	Nucleus	enzyme
EFTUD2	9.29851	Up	0.0401	elongation factor Tu GTP binding domain containing 2	509425	Nucleus	enzyme
FAM122B	4.01667	Down	0.0401	family with sequence similarity 122B	787049	Other	other
LOC534630	3.82909	Down	0.0401	NA	534630	NA	NA
MGLL	52.7464	Up	0.0401	monoglyceride lipase	505290	Plasma Membrane	enzyme
PIK3R2	41.1266	Up	0.0401	phosphoinositide-3-kinase regulatory subunit 2	282308	Cytoplasm	kinase
PIP5K1C	29.1414	Up	0.0401	phosphatidylinositol-4-phosphate 5-kinase type 1 gamma	508819	Plasma Membrane	kinase
RAB21	3.02723	Down	0.0401	RAB21, member RAS oncogene family	507488	Cytoplasm	enzyme
TIMM44	28.6805	Up	0.0401	translocase of inner mitochondrial membrane 44	528165	Cytoplasm	transporter
ULK1	21.4514	Up	0.0401	unc-51 like autophagy activating kinase 1	526310	Cytoplasm	kinase
ZDHHC6	2.41496	Down	0.0401	zinc finger DHHC-type containing 6	514158	Nucleus	enzyme
GTF2A1	2.59548	Down	0.0404	general transcription factor IIA subunit 1	785612	Cytoplasm	transcription regulator
TMEM127	33.6842	Up	0.0409	transmembrane protein 127	513620	Other	other
DMAP1	32.991	Up	0.0413	DNA methyltransferase 1 associated protein 1	508127	Nucleus	transcription regulator
DHRS11	16.4384	Up	0.0414	dehydrogenase/reductase 11	510264	Other	other
NRAS	2.30537	Down	0.0416	neuroblastoma RAS viral oncogene homolog	506322	Plasma Membrane	enzyme
SLC31A1	2.04627	Up	0.0421	solute carrier family 31 member 1	518976	Plasma Membrane	transporter
CEP170	2.85008	Down	0.0425	centrosomal protein 170	529230	Nucleus	other
DOLK	18.7134	Up	0.0425	dolichol kinase	526844	Cytoplasm	kinase
PRPF39	2.48802	Down	0.0428	pre-mRNA processing factor 39	505547	Nucleus	other
RNF145	4.10961	Down	0.0428	ring finger protein 145	534282	Other	other
ZCCHC11	2.50707	Down	0.0428	zinc finger CCHC-type containing 11	528986	Nucleus	enzyme
MAT2A	2.43682	Down	0.0431	methionine adenosyltransferase 2A	527403	Cytoplasm	enzyme
URB1	35.5062	Up	0.0431	URB1 ribosome biogenesis 1 homolog (S. cerevisiae)	530483	Nucleus	other
EIF2A	2.45037	Down	0.0433	eukaryotic translation initiation factor 2A	614746	Cytoplasm	translation regulator
ARMC9	38.8004	Up	0.0439	armadillo repeat containing 9	536462	Cytoplasm	other
FBXO11	2.56152	Down	0.0442	F-box protein 11	508172	Cytoplasm	enzyme
RRAS2	2.19619	Down	0.0442	related RAS viral (r-ras) oncogene homolog 2	519269	Plasma Membrane	enzyme
ANXA6	4.0671	Up	0.0443	annexin A6	327685	Plasma Membrane	ion channel
CNN3	4.68809	Down	0.0443	calponin 3	538975	Cytoplasm	other
FGD1	32.6497	Up	0.0443	FYVE, RhoGEF and PH domain containing 1	100124501	Cytoplasm	other
MTDH	2.22068	Down	0.0443	metadherin	509788	Cytoplasm	transcription regulator
NICN1	5.20537	Up	0.0443	nicolin 1	614730	Nucleus	other
ORC4	3.63511	Down	0.0443	origin recognition complex subunit 4	529245	Nucleus	other
RBMX2	2.8699	Down	0.0443	RNA binding motif protein, X-linked 2	613705	Other	other
SIRT1	2.2958	Down	0.0443	sirtuin 1	613629	Nucleus	transcription regulator
VCL	2.22993	Down	0.0443	vinculin	783645	Plasma Membrane	enzyme
ZMYM1	2.59009	Down	0.0443	zinc finger MYM-type containing 1	527379	Other	other
ACER3	3.3473	Down	0.0445	alkaline ceramidase 3	615110	Cytoplasm	enzyme
B4GALT6	3.3311	Down	0.0445	beta-1,4-galactosyltransferase 6	524460	Cytoplasm	enzyme
L3MBTL2	18.5327	Up	0.0445	L3MBTL2 polycomb repressive complex 1 subunit	513297	Nucleus	transcription regulator
MRPL54	24.9852	Up	0.0445	mitochondrial ribosomal protein L54	511926	Cytoplasm	other
MSRB1	29.1011	Up	0.0445	methionine sulfoxide reductase B1	618441	Other	other
PBX3	6.37312	Down	0.0445	PBX homeobox 3	539222	Nucleus	transcription regulator
PQBP1	25.4219	Up	0.0445	polyglutamine binding protein 1	534894	Nucleus	transcription regulator
SCEL	3.14269	Down	0.0445	sciellin	784362	Cytoplasm	other
SRP19	3.0504	Down	0.0445	signal recognition particle 19	514960	Cytoplasm	other
STUB1	12.4321	Up	0.0445	STIP1 homology and U-box containing protein 1	504565	Cytoplasm	enzyme
SUMO1	2.82843	Down	0.0445	small ubiquitin-like modifier 1	614967	Nucleus	enzyme
TPR	2.20993	Down	0.0445	translocated promoter region, nuclear basket protein	507869	Nucleus	transporter
USP16	2.56507	Down	0.0445	ubiquitin specific peptidase 16	519992	Cytoplasm	peptidase
SF3A2	23.5556	Up	0.045	splicing factor 3a subunit 2	789082	Nucleus	other
TOB1	3.27161	Down	0.045	transducer of ERBB2, 1	768016	Nucleus	transcription regulator
BRD7	2.3198	Down	0.0455	bromodomain containing 7	526153	Nucleus	transcription regulator
KDM5C	5.4039	Up	0.0455	lysine demethylase 5C	281490	Nucleus	enzyme
BOD1L	2.37019	Down	0.0456	biorientation of chromosomes in cell division 1 like 1	NA	Nucleus	other
SERGEF	26.5382	Up	0.0457	secretion regulating guanine nucleotide exchange factor	534377	Nucleus	other
CNOT6	2.61534	Down	0.0458	CCR4-NOT transcription complex subunit 6	534707	Nucleus	enzyme
ACTB	2.12285	Up	0.0462	actin beta	280979	Cytoplasm	other
COMMD9	31.0388	Up	0.0462	COMM domain containing 9	510280	Other	other
ESF1	3.6025	Down	0.0462	ESF1 nucleolar pre-rRNA processing protein homolog	533375	Nucleus	other
FEM1A	24.6412	Up	0.0462	fem-1 homolog A	516550	Nucleus	transcription regulator
KLHL20	3.58258	Down	0.0462	kelch like family member 20	511387	Plasma Membrane	enzyme
MPRIP	24.9679	Up	0.0462	myosin phosphatase Rho interacting protein	533979	Cytoplasm	other
MRPL46	18.597	Up	0.0462	mitochondrial ribosomal protein L46	540720	Cytoplasm	other
NBN	2.95263	Down	0.0462	nibrin	522943	Nucleus	other
NSA2	3.72955	Down	0.0462	NSA2, ribosome biogenesis homolog	522309	Nucleus	other
PPA1	3.40345	Down	0.0462	pyrophosphatase (inorganic) 1	280701	Cytoplasm	enzyme
RNASEH2A	14.7026	Up	0.0462	ribonuclease H2 subunit A	512830	Nucleus	enzyme
SLC39A14	4.18144	Up	0.0462	solute carrier family 39 member 14	515437	Plasma Membrane	transporter
SLC7A5	15.2845	Up	0.0462	solute carrier family 7 member 5	282369	Plasma Membrane	transporter
C3H1orf123	3.9504	Up	0.0464	NA	517857	NA	NA
DCTN6	2.47426	Down	0.0464	dynactin subunit 6	513751	Cytoplasm	enzyme
DLX4	29.8985	Up	0.0468	distal-less homeobox 4	516030	Nucleus	transcription regulator
EOGT	4.19014	Down	0.0469	EGF domain specific O-linked N-acetylglucosamine transferase	508782	Extracellular Space	enzyme
ABHD17B	3.75028	Down	0.0477	abhydrolase domain containing 17B	781153	Other	peptidase
ASUN	3.31039	Down	0.0477	asunder, spermatogenesis regulator	541109	Cytoplasm	other
BAP1	29.5073	Up	0.0477	BRCA1 associated protein 1	100124510	Nucleus	peptidase
BCL2L1	8.96311	Up	0.0477	BCL2 like 1	282152	Cytoplasm	other
C5H12orf45	3.6782	Down	0.0477	NA	616791	NA	NA
DCPS	29.7331	Up	0.0477	decapping enzyme, scavenger	282640	Nucleus	enzyme
FIP1L1	2.26891	Down	0.0477	factor interacting with PAPOLA and CPSF1	100138550	Nucleus	other
GDPD5	12.6231	Up	0.0477	glycerophosphodiester phosphodiesterase domain containing 5	532719	Plasma Membrane	enzyme
LAMP1	4.78991	Up	0.0477	lysosomal associated membrane protein 1	281897	Plasma Membrane	other
MBNL1	5.95871	Down	0.0477	muscleblind like splicing regulator 1	781653	Nucleus	other
MYH9	2.82255	Up	0.0477	myosin, heavy chain 9, non-muscle	404108	Cytoplasm	enzyme
ODF2L	3.90142	Down	0.0477	outer dense fiber of sperm tails 2 like	533508	Cytoplasm	other
OGG1	23.7688	Up	0.0477	8-oxoguanine DNA glycosylase	520497	Nucleus	enzyme
OSTC	2.73397	Down	0.0477	oligosaccharyltransferase complex non-catalytic subunit	768033	Cytoplasm	enzyme
PIAS1	2.24856	Down	0.0477	protein inhibitor of activated STAT 1	509231	Nucleus	transcription regulator
PLSCR4	3.74769	Down	0.0477	phospholipid scramblase 4	539290	Plasma Membrane	enzyme
POLA2	20.196	Up	0.0477	DNA polymerase alpha 2, accessory subunit	514793	Nucleus	enzyme
SGSM3	29.2021	Up	0.0477	small G protein signaling modulator 3	767820	Plasma Membrane	other
SKA2	3.01258	Down	0.0477	spindle and kinetochore associated complex subunit 2	615847	Nucleus	other
SLC25A11	22.9592	Up	0.0477	solute carrier family 25 member 11	282523	Cytoplasm	transporter
SPRYD4	21.4514	Up	0.0477	SPRY domain containing 4	539560	Cytoplasm	other
ZNF638	1.95613	Down	0.0477	zinc finger protein 638	517669	Nucleus	other
AP3S1	4.78328	Down	0.0479	adaptor related protein complex 3 sigma 1 subunit	536359	Cytoplasm	transporter
DDX5	2.00277	Down	0.0479	DEAD-box helicase 5	533700	Nucleus	enzyme
MYCBP	2.90593	Down	0.0479	MYC binding protein	539291	Nucleus	transcription regulator
TMEM33	2.3408	Down	0.0479	transmembrane protein 33	614879	Cytoplasm	other
TXNIP	22.3314	Up	0.0479	thioredoxin interacting protein	506790	Cytoplasm	other
ASRGL1	3.64016	Up	0.048	asparaginase like 1	767970	Cytoplasm	enzyme
PPP3CC	2.99592	Down	0.048	protein phosphatase 3 catalytic subunit gamma	533527	Cytoplasm	phosphatase
ERC1	6.34227	Up	0.0483	ELKS/RAB6-interacting/CAST family member 1	519271	Cytoplasm	other
DYNC1H1	3.57266	Up	0.0484	dynein cytoplasmic 1 heavy chain 1	537748	Cytoplasm	peptidase
ZFP36L2	2.69634	Down	0.0484	ZFP36 ring finger protein like 2	767898	Nucleus	transcription regulator
DCUN1D4	7.86256	Down	0.0485	defective in cullin neddylation 1 domain containing 4	538195	Nucleus	other
FBXO5	3.09513	Down	0.0485	F-box protein 5	515080	Nucleus	enzyme
MOSPD3	11.2824	Up	0.0485	motile sperm domain containing 3	506163	Other	other
HMGA1	3.24451	Up	0.0486	high mobility group AT-hook 1	618849	Nucleus	transcription regulator
ABCF3	30.2948	Up	0.0499	ATP binding cassette subfamily F member 3	530975	Other	transporter
GLIPR2	2.86791	Down	0.0499	GLI pathogenesis related 2	538565	Cytoplasm	other
MOB4	5.06303	Down	0.0499	MOB family member 4, phocein	781884	Cytoplasm	other
PDCD11	26.1004	Up	0.0499	programmed cell death 11	526867	Nucleus	other
PSMC1	14.41	Up	0.0499	proteasome 26S subunit, ATPase 1	506238	Nucleus	peptidase
