# Supplementary material for: Additional mitochondrial DNA influences the interactions between the nuclear and mitochondrial genomes in a bovine embryo model of nuclear transfer
Source: Sci Rep. 2018 May 8;8:7246. doi: 10.1038/s41598-018-25516-3 (PMC5940817; doi:10.1038/s41598-018-25516-3)
Supplement: Supplementary file 5 — Supplementary File 4 [file 41598_2018_25516_MOESM5_ESM.xlsx]

## Sheet: Sheet1
Additional mitochondrial DNA influences the interactions between the nuclear and mitochondrial genomes in a bovine embryo model of nuclear transfer.
Kanokwan Srirattana1,2 and Justin C. St. John1,2*
1 Centre for Genetic Diseases, Hudson Institute of Medical Research, Clayton, VIC 3168, Australia.
2 Department of Molecular and Translational Sciences, Monash University, Clayton, VIC 3168, Australia.
*Corresponding author
E-mail: justin.stjohn@hudson.org.au
Supplementary File 4. List of common DEGs amongst the three comparisons
	miNT and SCNT blastocysts derived from depleted cells				miNT blastocysts derived from depleted cells cultured in the absence of TSA and SCNT blastocysts derived from depleted cells cultured in the presence of TSA				miNT blastocysts derived from depleted cells cultured in the presence of TSA and SCNT blastocysts derived from depleted cells cultured in the presence of TSA
ID	Fold change	Regulation	FDR		Fold change	Regulation	FDR		Fold change	Regulation	FDR	Entrez Gene Name	Entrez gene ID	Location	Type(s)
ABHD17B	5.24157	Down	0.0384		4.41373	Down	0.0367		3.75028	Down	0.0477	abhydrolase domain containing 17B	781153	Other	peptidase
ACTB	2.32463	Up	0.0389		2.25636	Up	0.0299		2.12285	Up	0.0462	actin beta	280979	Cytoplasm	other
ACTN1	3.84504	Up	0.0249		4.81989	Up	0.00843		3.52837	Up	0.0282	actinin alpha 1	524770	Cytoplasm	transcription regulator
ACTN4	3.36825	Up	0.0448		6.51155	Up	0.00757		5.18736	Up	0.0172	actinin alpha 4	522269	Cytoplasm	transcription regulator
AMD1	4.79989	Down	0.0188		7.3564	Down	0.00265		3.33572	Down	0.0151	adenosylmethionine decarboxylase 1	280997	Cytoplasm	enzyme
AP3S1	9.7001	Down	0.0283		6.62077	Down	0.0409		4.78328	Down	0.0479	adaptor related protein complex 3 sigma 1 subunit	536359	Cytoplasm	transporter
APC	2.90593	Down	0.0247		3.81848	Down	0.00661		3.28069	Down	0.00693	APC, WNT signaling pathway regulator	533233	Nucleus	enzyme
ARF4	5.17658	Down	0.0105		3.54307	Down	0.0134		2.73777	Down	0.03	ADP ribosylation factor 4	518601	Cytoplasm	enzyme
ARPP19	3.5603	Down	0.0271		4.81989	Down	0.00661		3.36592	Down	0.0135	cAMP regulated phosphoprotein 19	282658	Cytoplasm	transporter
ATAD1	3.49914	Down	0.0252		3.00008	Down	0.0271		2.83825	Down	0.0351	ATPase family, AAA domain containing 1	506045	Other	enzyme
ATP1A1	2.71321	Up	0.0247		3.31039	Up	0.00661		2.97317	Up	0.0121	ATPase Na+/K+ transporting subunit alpha 1	282144	Plasma Membrane	transporter
ATP5B	2.09652	Up	0.0448		2.70382	Up	0.0114		2.37512	Up	0.024	ATP synthase, H+ transporting, mitochondrial F1 complex, beta polypeptide	327675	Cytoplasm	transporter
BCL2L1	5.54044	Up	0.0426		14.601	Up	0.0163		8.96311	Up	0.0477	BCL2 like 1	282152	Cytoplasm	other
BSG	5.55582	Up	0.0105		6.63916	Up	0.00265		4.36203	Up	0.00834	basigin (Ok blood group)	508716	Plasma Membrane	transporter
C3H1orf123	6.5251	Up	0.0435		3.6731	Up	0.044		3.9504	Up	0.0464	NA	517857	NA	NA
CCAR1	3.39403	Down	0.0325		3.99169	Down	0.0117		3.93674	Down	0.0106	cell division cycle and apoptosis regulator 1	767587	Nucleus	transcription regulator
CCDC59	3.6025	Down	0.0435		3.80527	Down	0.0234		3.2221	Down	0.0368	coiled-coil domain containing 59	615189	Nucleus	other
CCDC91	3.70892	Down	0.0252		5.06654	Down	0.00661		3.89602	Down	0.00985	coiled-coil domain containing 91	530230	Other	other
CD2AP	3.66293	Down	0.0198		4.15832	Down	0.00661		4.08405	Down	0.00649	CD2 associated protein	533188	Cytoplasm	other
CDC27	4.08122	Down	0.0243		3.54799	Down	0.0214		2.89989	Down	0.0382	cell division cycle 27	540660	Nucleus	other
CEBPZ	2.41329	Down	0.0448		2.6226	Down	0.0224		2.45547	Down	0.0295	CCAAT/enhancer binding protein zeta	507575	Nucleus	transcription regulator
CEP135	5.58284	Down	0.0108		6.13048	Down	0.00265		3.32649	Down	0.0124	centrosomal protein 135	509483	Cytoplasm	other
CEP290	4.68159	Down	0.044		6.42635	Down	0.0122		3.8	Down	0.0282	centrosomal protein 290	282707	Cytoplasm	transcription regulator
CEP83	3.56524	Down	0.0388		4.34694	Down	0.013		3.77637	Down	0.0171	centrosomal protein 83	618145	Extracellular Space	other
CHORDC1	2.70945	Down	0.0339		3.5603	Down	0.00661		3.3776	Down	0.00693	cysteine and histidine rich domain containing 1	505144	Other	other
CKB	5.00372	Up	0.0188		6.81635	Up	0.00573		5.20898	Up	0.0103	creatine kinase B	516210	Cytoplasm	kinase
CLIP1	3.14269	Down	0.0198		2.8206	Down	0.0143		2.32141	Down	0.033	CAP-Gly domain containing linker protein 1	534624	Cytoplasm	other
CRIPT	3.63008	Down	0.0444		4.70763	Down	0.0122		3.85839	Down	0.0171	CXXC repeat containing interactor of PDZ3 domain	617723	Cytoplasm	other
CSNK1G3	4.6654	Down	0.0235		5.10886	Down	0.00882		3.16236	Down	0.027	casein kinase 1 gamma 3	407190	Cytoplasm	kinase
DDX5	2.18404	Down	0.0448		2.40994	Down	0.0202		2.00277	Down	0.0479	DEAD-box helicase 5	533700	Nucleus	enzyme
DNAJB4	20.9663	Down	0.0198		19.001	Down	0.0117		4.19596	Down	0.0391	DnaJ heat shock protein family (Hsp40) member B4	541274	Nucleus	other
DNAJC2	3.11018	Down	0.0403		3.75288	Down	0.0126		3.62505	Down	0.013	DnaJ heat shock protein family (Hsp40) member C2	507897	Nucleus	other
DNM2	12.8082	Up	0.0252		15.116	Up	0.013		9.59977	Up	0.0372	dynamin 2	511691	Plasma Membrane	enzyme
DNTTIP2	2.9897	Down	0.0362		3.75809	Down	0.00985		3.51372	Down	0.0108	deoxynucleotidyltransferase terminal interacting protein 2	511258	Nucleus	other
DYNC1H1	5.6962	Up	0.0219		5.94633	Up	0.00951		3.57266	Up	0.0484	dynein cytoplasmic 1 heavy chain 1	537748	Cytoplasm	peptidase
DYNLT3	6.45313	Down	0.0238		7.81909	Down	0.00738		4.68159	Down	0.0123	dynein light chain Tctex-type 3	613349	Cytoplasm	other
DZIP3	9.46105	Down	0.0448		16.1448	Down	0.0118		6.74117	Down	0.0172	DAZ interacting zinc finger protein 3	537349	Cytoplasm	enzyme
EIF4E3	5.58671	Down	0.0247		7.40244	Down	0.00661		3.20872	Down	0.0293	eukaryotic translation initiation factor 4E family member 3	616906	Cytoplasm	translation regulator
EPC2	3.70122	Down	0.0313		3.33804	Down	0.0263		3.21318	Down	0.0291	enhancer of polycomb homolog 2	539432	Other	other
ERO1L	5.46037	Down	0.0198		4.25453	Down	0.0191		3.34035	Down	0.03	endoplasmic reticulum oxidoreductase 1 alpha	NA	Cytoplasm	enzyme
FABP5	6.3291	Down	0.0439		7.86802	Down	0.0177		4.70763	Down	0.0295	fatty acid binding protein 5	281760	Cytoplasm	transporter
FAM208A	2.47255	Down	0.0398		2.77022	Down	0.0177		2.33432	Down	0.0351	family with sequence similarity 208 member A	510095	Other	other
FAM60A	4.93483	Down	0.0198		4.60436	Down	0.0117		3.68841	Down	0.0193	family with sequence similarity 60 member A	538649	Extracellular Space	other
FAM96A	2.73397	Down	0.024		2.78562	Down	0.0122		2.41496	Down	0.024	family with sequence similarity 96 member A	512871	Extracellular Space	other
FEM1A	60.1711	Up	0.0243		34.9447	Up	0.0224		24.6412	Up	0.0462	fem-1 homolog A	516550	Nucleus	transcription regulator
FKBP1A	2.4657	Down	0.0234		2.47255	Down	0.0122		2.09652	Down	0.0282	FK506 binding protein 1A	614795	Cytoplasm	enzyme
FLNB	4.46296	Up	0.0193		6.80219	Up	0.00374		5.30003	Up	0.00693	filamin B	613533	Cytoplasm	other
GDPD5	19.9042	Up	0.0353		12.3977	Up	0.0365		12.6231	Up	0.0477	glycerophosphodiester phosphodiesterase domain containing 5	532719	Plasma Membrane	enzyme
GNAI3	2.58471	Down	0.0276		2.76446	Down	0.0126		2.35055	Down	0.0269	G protein subunit alpha i3	539521	Cytoplasm	enzyme
GNB4	4.299	Down	0.0156		3.25352	Down	0.019		2.78949	Down	0.0295	G protein subunit beta 4	525962	Plasma Membrane	enzyme
GOLGA4	3.57514	Down	0.0247		3.9834	Down	0.0105		3.53326	Down	0.0146	golgin A4	538893	Cytoplasm	other
HIAT1	3.54062	Down	0.036		4.91094	Down	0.00661		3.14923	Down	0.0206	major facilitator superfamily domain containing 14A	NA	Other	transporter
HMGA1	3.36592	Up	0.0408		4.92117	Up	0.0117		3.24451	Up	0.0486	high mobility group AT-hook 1	618849	Nucleus	transcription regulator
HNRNPA2B1	2.53327	Down	0.0359		2.41999	Down	0.0278		2.49839	Down	0.0271	heterogeneous nuclear ribonucleoprotein A2/B1	507564	Nucleus	other
HRSP12	9.52025	Down	0.0234		13.2507	Down	0.00661		6.16884	Down	0.00693	reactive intermediate imine deaminase A homolog	NA	Cytoplasm	enzyme
HSP90B1	2.39164	Down	0.0474		2.51054	Down	0.0268		3.17334	Down	0.0106	heat shock protein 90 beta family member 1	282646	Cytoplasm	other
HSPA5	2.26577	Down	0.0492		2.64268	Down	0.0185		2.2642	Down	0.0354	heat shock protein family A (Hsp70) member 5	415113	Cytoplasm	enzyme
HTATSF1	2.95672	Down	0.0396		3.26708	Down	0.0191		2.68328	Down	0.0369	HIV-1 Tat specific factor 1	526910	Nucleus	transcription regulator
JMJD1C	4.16697	Down	0.0208		3.9504	Down	0.0126		5.3443	Down	0.00642	jumonji domain containing 1C	781067	Nucleus	other
KIAA1715	3.72438	Down	0.0343		3.2288	Down	0.0315		3.03143	Down	0.0381	lunapark, ER junction formation factor	533298	Cytoplasm	other
KIF20B	6.05027	Down	0.0247		5.77171	Down	0.0166		4.12959	Down	0.0295	kinesin family member 20B	514679	Nucleus	enzyme
KLHL2	3.67056	Down	0.0249		3.17334	Down	0.0257		3.04829	Down	0.0288	kelch like family member 2	533936	Cytoplasm	other
KTN1	2.55797	Down	0.0448		3.59004	Down	0.00757		2.9897	Down	0.0146	kinectin 1	537619	Plasma Membrane	transmembrane receptor
LARP4	3.87447	Down	0.0148		4.45369	Down	0.00374		2.88586	Down	0.0135	La ribonucleoprotein domain family member 4	539286	Other	other
LIN7C	4.34393	Down	0.0238		4.45986	Down	0.012		2.86394	Down	0.0393	lin-7 homolog C, crumbs cell polarity complex component	510125	Cytoplasm	other
LOC782101	3.69353	Down	0.0374		5.85634	Down	0.00661		5.08413	Down	0.00642	NA	782101	NA	NA
MAGI3	3.52592	Down	0.0153		2.72263	Down	0.0191		2.35055	Down	0.0354	membrane associated guanylate kinase, WW and PDZ domain containing 3	532952	Cytoplasm	kinase
MAT2A	3.43426	Down	0.0247		4.19887	Down	0.00661		2.43682	Down	0.0431	methionine adenosyltransferase 2A	527403	Cytoplasm	enzyme
MOSPD1	3.71149	Down	0.0247		4.70111	Down	0.00661		5.25613	Down	0.00531	motile sperm domain containing 1	523578	Other	other
MOSPD3	8.76042	Up	0.0468		15.4443	Up	0.023		11.2824	Up	0.0485	motile sperm domain containing 3	506163	Other	other
MXD1	5.56739	Down	0.0351		9.16414	Down	0.00661		7.10581	Down	0.00693	MAX dimerization protein 1	514626	Nucleus	transcription regulator
MYH9	3.74769	Up	0.0252		3.77899	Up	0.0146		2.82255	Up	0.0477	myosin, heavy chain 9, non-muscle	404108	Cytoplasm	enzyme
MYL9	5.61	Up	0.0351		4.50023	Up	0.0301		4.46915	Up	0.039	myosin light chain 9	505964	Cytoplasm	other
MYO1C	5.173	Up	0.0325		11.9257	Up	0.0143		8.3224	Up	0.0362	myosin IC	281937	Cytoplasm	other
NOP58	2.89788	Down	0.0351		2.65001	Down	0.0314		2.7683	Down	0.0288	NOP58 ribonucleoprotein	507155	Nucleus	enzyme
NPM1	5.5251	Down	0.0207		5.62947	Down	0.00878		5.43395	Down	0.00693	nucleophosmin	614028	Nucleus	transcription regulator
NRAS	2.47084	Down	0.0462		2.8699	Down	0.0179		2.30537	Down	0.0416	neuroblastoma RAS viral oncogene homolog	506322	Plasma Membrane	enzyme
NSA2	5.67256	Down	0.0362		4.74366	Down	0.0339		3.72955	Down	0.0462	NSA2, ribosome biogenesis homolog	522309	Nucleus	other
OSTC	4.87702	Down	0.024		5.73185	Down	0.00757		2.73397	Down	0.0477	oligosaccharyltransferase complex non-catalytic subunit	768033	Cytoplasm	enzyme
PAPOLA	3.31268	Down	0.0152		4.01111	Down	0.00265		2.53327	Down	0.0146	poly(A) polymerase alpha	338051	Nucleus	enzyme
PDCD10	3.87985	Down	0.0212		4.37414	Down	0.00661		3.30351	Down	0.0154	programmed cell death 10	506411	Cytoplasm	other
PDP1	4.9864	Down	0.0198		5.348	Down	0.00684		3.55537	Down	0.0178	pyruvate dehyrogenase phosphatase catalytic subunit 1	280891	Cytoplasm	phosphatase
PDPR	33.1974	Up	0.0325		36.7583	Up	0.0211		40.3361	Up	0.0256	pyruvate dehydrogenase phosphatase regulatory subunit	286844	Cytoplasm	enzyme
PHAX	3.3776	Down	0.0247		3.49429	Down	0.0125		2.86791	Down	0.0241	phosphorylated adaptor for RNA export	507478	Cytoplasm	other
PIP5K1C	20.7063	Up	0.0476		33.5677	Up	0.0257		29.1414	Up	0.0401	phosphatidylinositol-4-phosphate 5-kinase type 1 gamma	508819	Plasma Membrane	kinase
PNISR	3.21763	Down	0.0492		3.42475	Down	0.0282		3.26029	Down	0.0351	PNN interacting serine and arginine rich protein	768209	Nucleus	other
PNRC2	4.37414	Down	0.0184		6.75989	Down	0.00265		3.90413	Down	0.00693	proline rich nuclear receptor coactivator 2	767836	Nucleus	other
POP7	68.9749	Up	0.0217		43.5923	Up	0.0209		35.7532	Up	0.0351	POP7 homolog, ribonuclease P/MRP subunit	617906	Nucleus	enzyme
PPIG	4.79324	Down	0.0387		6.02516	Down	0.0143		4.97605	Down	0.021	peptidylprolyl isomerase G	783720	Nucleus	enzyme
PPP1R12A	2.77022	Down	0.0325		3.98064	Down	0.0058		2.5865	Down	0.0214	protein phosphatase 1 regulatory subunit 12A	538606	Cytoplasm	phosphatase
PQLC3	8.3224	Down	0.0187		5.71994	Down	0.0203		3.98064	Down	0.0351	PQ loop repeat containing 3	506958	Other	other
PRDM14	43.4113	Up	0.0371		88.3403	Up	0.015		81.4589	Up	0.0231	PR domain 14	100140032	Nucleus	other
PRRG4	8.82747	Down	0.02		6.67145	Down	0.0191		3.93947	Down	0.0369	proline rich and Gla domain 4	616767	Plasma Membrane	other
PSMD12	3.18435	Down	0.0234		2.95672	Down	0.0163		2.85997	Down	0.0178	proteasome 26S subunit, non-ATPase 12	538204	Cytoplasm	other
PTGR2	5.75573	Down	0.0212		6.58873	Down	0.00687		4.07556	Down	0.0172	prostaglandin reductase 2	506263	Cytoplasm	enzyme
RAB21	5.25248	Down	0.0238		6.1774	Down	0.00795		3.02723	Down	0.0401	RAB21, member RAS oncogene family	507488	Cytoplasm	enzyme
RAB6A	3.13399	Down	0.0257		4.09823	Down	0.00661		3.07162	Down	0.0146	RAB6A, member RAS oncogene family	616537	Cytoplasm	enzyme
RAD50	3.86375	Down	0.0406		5.16941	Down	0.0119		4.28115	Down	0.0181	RAD50 double strand break repair protein	788127	Nucleus	enzyme
RAN	12.1594	Down	0.0211		15.8455	Down	0.00661		10.6812	Down	0.00531	RAN, member RAS oncogene family	540457	Nucleus	enzyme
RAP1A	7.49018	Down	0.0109		7.3513	Down	0.0058		3.85305	Down	0.0206	RAP1A, member of RAS oncogene family	282031	Cytoplasm	enzyme
RASA2	5.68043	Down	0.0247		5.19455	Down	0.0185		4.63317	Down	0.0195	RAS p21 protein activator 2	533491	Cytoplasm	other
RBBP6	3.71149	Down	0.0257		3.75549	Down	0.0161		3.11882	Down	0.0282	RB binding protein 6, ubiquitin ligase	282034	Nucleus	enzyme
RBBP8	2.53503	Down	0.0419		2.9465	Down	0.0153		3.07801	Down	0.0124	RB binding protein 8, endonuclease	512977	Nucleus	enzyme
REEP3	4.13532	Down	0.0247		5.37401	Down	0.00661		7.85167	Down	0.00285	receptor accessory protein 3	512704	Other	other
RICTOR	2.88786	Down	0.0426		3.15142	Down	0.0209		2.92411	Down	0.0271	RPTOR independent companion of MTOR complex 2	527459	Cytoplasm	other
RNASEH2A	25.2813	Up	0.0283		21.7961	Up	0.0201		14.7026	Up	0.0462	ribonuclease H2 subunit A	512830	Nucleus	enzyme
ROCK2	4.25158	Down	0.0198		5.10532	Down	0.00661		3.2221	Down	0.0193	Rho associated coiled-coil containing protein kinase 2	282041	Cytoplasm	kinase
RPL17	6.50252	Down	0.0105		5.16225	Down	0.00661		3.81319	Down	0.0146	ribosomal protein L17	514046	Cytoplasm	other
RPL23A	20.1122	Down	0.0105		21.3032	Down	0.00265		11.6237	Down	0.00285	ribosomal protein L23a	507168	Cytoplasm	other
RPL7	15.6273	Down	0.0235		15.2316	Down	0.0136		10.8981	Down	0.00982	ribosomal protein L7	514966	Nucleus	transcription regulator
RPS15A	15.116	Down	0.0334		14.3901	Down	0.0234		9.29851	Down	0.0241	ribosomal protein S15a	337888	Cytoplasm	other
RPS3	2.54206	Up	0.0435		2.83825	Up	0.0204		2.6081	Up	0.0334	ribosomal protein S3	326588	Cytoplasm	enzyme
RPS6	3.04196	Down	0.0198		2.92411	Down	0.0117		2.68887	Down	0.0154	ribosomal protein S6	787914	Cytoplasm	other
RRAS2	3.4011	Down	0.0188		3.32649	Down	0.00843		2.19619	Down	0.0442	related RAS viral (r-ras) oncogene homolog 2	519269	Plasma Membrane	enzyme
RSU1	4.11816	Down	0.0252		4.70763	Down	0.0095		2.86195	Down	0.0351	Ras suppressor protein 1	617534	Cytoplasm	other
S100A16	4.18724	Up	0.0494		5.70015	Up	0.0191		4.68809	Up	0.0371	S100 calcium binding protein A16	505679	Nucleus	other
SCEL	5.20898	Down	0.0247		5.37029	Down	0.013		3.14269	Down	0.0445	sciellin	784362	Cytoplasm	other
SDCBP	3.93401	Down	0.0148		4.16409	Down	0.0058		3.85839	Down	0.00642	syndecan binding protein	510979	Plasma Membrane	enzyme
SEPT7	3.29665	Down	0.0193		3.22433	Down	0.0095		2.28469	Down	0.0369	NA	408000	NA	NA
SGOL2	4.29602	Down	0.0234		5.8604	Down	0.0058		3.23553	Down	0.0225	shugoshin 2	532412	Nucleus	other
SMAD5	5.37774	Down	0.0439		4.82992	Down	0.0373		5.55967	Down	0.0271	SMAD family member 5	768050	Nucleus	transcription regulator
SMC4	3.3311	Down	0.0326		4.60436	Down	0.00661		4.10107	Down	0.00834	structural maintenance of chromosomes 4	353350	Nucleus	transporter
SMIM19	4.3259	Down	0.0292		4.9726	Down	0.0122		3.71922	Down	0.0239	small integral membrane protein 19	515895	Nucleus	other
SND1	2.63171	Up	0.0438		3.56524	Up	0.0117		2.85008	Up	0.03	staphylococcal nuclease and tudor domain containing 1	404098	Nucleus	enzyme
SREK1	3.62003	Down	0.0435		5.20537	Down	0.00886		5.55582	Down	0.00693	splicing regulatory glutamic acid and lysine rich protein 1	507801	Nucleus	other
SSB	5.16941	Down	0.0148		5.91755	Down	0.00452		5.29636	Down	0.00531	Sjogren syndrome antigen B	338071	Nucleus	enzyme
STEAP3	3.46295	Up	0.0397		6.47554	Up	0.0117		4.99332	Up	0.0282	STEAP3 metalloreductase	504235	Cytoplasm	transporter
SUMO1	3.82378	Down	0.0371		3.96962	Down	0.0202		2.82843	Down	0.0445	small ubiquitin-like modifier 1	614967	Nucleus	enzyme
SYNE2	2.50707	Down	0.0376		3.17994	Down	0.00843		2.53854	Down	0.0216	spectrin repeat containing nuclear envelope protein 2	540504	Nucleus	other
TAF1D	4.39846	Down	0.0383		4.62675	Down	0.0214		3.7399	Down	0.033	TATA-box binding protein associated factor, RNA polymerase I subunit D	505533	Nucleus	other
TAGLN2	3.39638	Up	0.0492		3.19098	Up	0.0363		3.47738	Up	0.0334	transgelin 2	282379	Cytoplasm	other
TAX1BP1	2.49147	Down	0.0387		3.65279	Down	0.00661		2.23148	Down	0.0354	Tax1 binding protein 1	535589	Cytoplasm	other
TFIP11	42.7247	Up	0.0247		85.1539	Up	0.00988		35.6542	Up	0.0369	tuftelin interacting protein 11	509349	Extracellular Space	other
THAP5	3.68586	Down	0.0285		4.82992	Down	0.00687		3.90142	Down	0.0106	THAP domain containing 5	614615	Nucleus	other
THOC2	2.66475	Down	0.0399		2.5088	Down	0.0347		2.53854	Down	0.0356	THO complex 2	507738	Nucleus	other
THOC7	9.8902	Down	0.0153		6.77866	Down	0.0155		3.42713	Down	0.0378	THO complex 7	510250	Nucleus	other
TMED2	3.51372	Down	0.0247		3.98893	Down	0.00843		3.16674	Down	0.0172	transmembrane p24 trafficking protein 2	100140040	Cytoplasm	transporter
TMED5	4.44136	Down	0.0325		4.55673	Down	0.0179		3.19762	Down	0.0354	transmembrane p24 trafficking protein 5	534351	Cytoplasm	other
TMEM33	3.43903	Down	0.0226		3.23553	Down	0.0148		2.3408	Down	0.0479	transmembrane protein 33	614879	Cytoplasm	other
TMEM41B	7.14038	Down	0.0105		6.89715	Down	0.00265		5.07357	Down	0.00531	transmembrane protein 41B	616372	Other	other
TOB1	5.75573	Down	0.0238		4.79324	Down	0.0214		3.27161	Down	0.045	transducer of ERBB2, 1	768016	Nucleus	transcription regulator
TOP1	3.2154	Down	0.0258		3.42475	Down	0.013		3.20206	Down	0.0154	topoisomerase (DNA) I	534799	Nucleus	enzyme
TPT1	9.27277	Down	0.0109		7.93923	Down	0.00661		5.7041	Down	0.0106	tumor protein, translationally-controlled 1	326599	Cytoplasm	other
UACA	4.54412	Down	0.0341		6.38639	Down	0.00795		5.10886	Down	0.0121	uveal autoantigen with coiled-coil domains and ankyrin repeats	281559	Cytoplasm	other
UBE2D3	3.07588	Down	0.0247		3.76591	Down	0.00661		2.86394	Down	0.0151	ubiquitin conjugating enzyme E2 D3	326583	Cytoplasm	enzyme
UBR4	5.27803	Up	0.0355		6.29846	Up	0.017		5.43395	Up	0.0288	ubiquitin protein ligase E3 component n-recognin 4	514561	Nucleus	enzyme
UPF3B	5.97111	Down	0.0374		9.03172	Down	0.00878		8.72406	Down	0.00693	UPF3 regulator of nonsense transcripts homolog B (yeast)	616181	Nucleus	transporter
UQCRB	4.81321	Down	0.0156		4.03901	Down	0.0118		3.20428	Down	0.024	ubiquinol-cytochrome c reductase binding protein	616871	Cytoplasm	enzyme
USO1	4.68809	Down	0.0109		4.3289	Down	0.00661		2.45037	Down	0.0379	USO1 vesicle transport factor	317724	Cytoplasm	transporter
VPS35	3.88254	Down	0.0156		3.87985	Down	0.00661		3.36126	Down	0.0103	VPS35 retromer complex component	521864	Cytoplasm	transporter
VPS51	44.2928	Up	0.0247		41.5852	Up	0.017		27.0396	Up	0.0378	VPS51, GARP complex subunit	525567	Cytoplasm	other
XIST	4.91094	Down	0.0044		4.46296	Down	0.00265		2.75108	Down	0.0106	X inactive specific transcript (non-protein coding)	338325	Nucleus	other
YES1	3.07801	Down	0.0252		3.24001	Down	0.013		2.86394	Down	0.0206	YES proto-oncogene 1, Src family tyrosine kinase	507632	Cytoplasm	kinase
ZCCHC11	3.19319	Down	0.0328		3.70122	Down	0.0118		2.50707	Down	0.0428	zinc finger CCHC-type containing 11	528986	Nucleus	enzyme
ZDHHC6	4.68809	Down	0.0109		3.64521	Down	0.0101		2.41496	Down	0.0401	zinc finger DHHC-type containing 6	514158	Nucleus	enzyme
ZMYM1	3.16894	Down	0.0371		3.89062	Down	0.0119		2.59009	Down	0.0443	zinc finger MYM-type containing 1	527379	Other	other
ZNF638	2.2958	Down	0.0351		2.52976	Down	0.014		1.95613	Down	0.0477	zinc finger protein 638	517669	Nucleus	other
ZRANB2	3.08656	Down	0.0271		3.26255	Down	0.0137		2.46058	Down	0.0377	zinc finger RANBP2-type containing 2	508905	Nucleus	transcription regulator
